# Supplementary material for: Modelling how cleaner fish approach an ephemeral reward task demonstrates a role for ecologically tuned chunking in the evolution of advanced cognition
Source: PLoS Biol. 2022 Jan 5;20(1):e3001519. doi: 10.1371/journal.pbio.3001519 (PMC8765642; doi:10.1371/journal.pbio.3001519)
Supplement: S1 File — See documentation inside. (M) [file pbio.3001519.s001.m]

% Simulation of the Cleaner Fish Market Task
%
% Use:
% [Choices,W,Chunks,FF,NodeNames] = SimuFish(Clients, ExtendedCredit, Chunking, Lambda, Alpha, Cp, RV_ClientValue, RV_Ephemeral)
% 
% Input:
%    Clients - m X 2 matrix. The clients encountered by the fish.
%              1st column: #residents, 2nd column: #visitors.
%              Each row is a trial, the sum of each row should be between 0-2.
%
%    ExtendedCredit - boolean. True - if Extended-credit is used.
%
%    Chunking - boolean. True - if Chunking is used.
%
%    Lambda - lambda parameter of the softmax decision (normally 1).
%
%    Alpha - learning rate of the linear operator. When 0<Alpha<1 linear operator is used.
%
%    Cp - Chunking avoidance parmaeter.
%
%    RV_ClientValue - pair of values for the resident and visistor clients (normally [1,1]).
%    
%    RV_Ephemeral - which of the client types is ephemeral (normally [false,true], i.e. the visitor is ephemeral)
%
%
%
% Output:
%    Choices - the choices(actions) made when both R and V were present
%
%    W - network weights at the end of the simulation
%   
%    Chunks - 1x13, interations in which each chunk has been created
%
%    FF - node values.
%
%    NodeNames - hard-coded names.
%
%
% Example of running the standard laboratory market task with chunking:
%    Cues = zeros(1000*2,2);
%    Cues(1:2:end,:) = ones(1000,2);   % empty trial between each feeding trial (of 1 resident and 1 visitor)
%    [Choices,W,Chunks,FF,NodeNames] = SimuFish(Cues, false, true, 1, 0, 2, [1,1], logical([0,1]));
%    c = Choices(sum(Cues>0,2)==2);
%    plot(smooth(c,100,'moving')); xlabel('iteration'); ylabel('Visitor preferecne');
%    axis([1 length(c) 1 2]); set(gca,'ytick',[1,1.5,2],'yticklabel',[0,0.5,1]);
%    hold on; plot([1 length(c)],[1.5 1.5],'--k');
%
% This function is part of: Prat, Bshary, and Lotem (2021).
%
%
function [Choices,W,Chunks,FF,NodeNames] = SimuFish(Clients, ExtendedCredit, Chunking, Lambda, Alpha, Cp, RV_ClientValue, RV_Ephemeral)

LinearOperator = (Alpha > 0 && Alpha < 1); % Simple linear-operator learner

Q = 10;                      % Creation threshold

% 12 Nodes hard-coded for speed and simplicity (generic implementation not included)
NodeNames = {'R', 'V', 'X', 'RR', 'VR', 'XR', 'RV', 'VV', 'XV', 'RX', 'VX', 'XX'};

W = zeros(12);               % Edge weights
U = zeros(1,12);             % Node Weights
F = zeros(1,12);             % Node values
Chunks = [1,1,1,zeros(1,9)]; % Node creation time

prevNodes = false(1,12);     % Accessory variable for edge updating
prevNodes(3) = true;         % Empty arena ('X') before we begin
prevprevNodes = false(1,12); % Accessory variable for edge updating (into chunks)
prevprevNodes(3) = true;     % Empty arena before we begin

prevChoice = 0;

niter = size(Clients,1);

Choices = zeros(niter,1);    % For the records
if nargout > 3
    FF = zeros(niter,12);
end

for iter = 1:niter
    
    clients = Clients(iter,:);
    
    while true
        
        if LinearOperator
            f = F;
        else
            f = F./max(U,1); % avoid 0/0
        end
        
        
        %%% Who to serve:

        [curChoice, action] = choose(clients, f, Lambda, Chunks, prevChoice);
        
        if sum(clients) > 0                      % Not empty arena
            if sum(clients>0) == 2
                Choices(iter) = action;          % For the records (choice between R and V)
            end
            
            clients(action) = clients(action)-1; % Served client leaves
            clients(RV_Ephemeral) = 0;           % Ephemeral clients leave
        end
        
        
        %%% Update values:
        
        if action == 3
            Reward = 0;
        else
            Reward = RV_ClientValue(action);
        end
        
        if curChoice > 0                                                      % Not empty arena and not 2nd element in a chunk
            U(curChoice) = U(curChoice) + 1;                                  % update node weight
            if LinearOperator
                F(curChoice) = (1-Alpha)*F(curChoice) + Alpha*Reward;
            else
                F(curChoice) = F(curChoice) + Reward *(U(curChoice) >= Q);    % update the value of current choice (only after first Q encounters)
            end
        end
        
        if prevChoice > 0
            if ExtendedCredit || any(prevChoice == [4,5,7,8])                 % Extended-credit model or 2nd element of a chosen chunk
                F(prevChoice) = F(prevChoice) + Reward *(U(prevChoice) >= Q); % update the value of previous choice (in extended-credit or chunking)
            end
        end
        
        
        %%% Update sequential information:
        
        W(prevNodes,action) = W(prevNodes,action) + 1;

        if Chunking
            prevAction = find(prevNodes(1:3));
            curChunk = prevAction + 3*action;                  % index of pair sequence
            if Chunks(curChunk) > 0                            % chunk consumed, connect with previous element/chunk
                W(prevprevNodes,curChunk) = W(prevprevNodes,curChunk) + 1;
            else
                if tochunk(W(1:3,1:3), Cp, prevAction, action) % test conditions for chunk creation
                    Chunks(curChunk) = iter;                   % Create chunk
                end
            end
        end
        
        prevprevNodes = prevNodes;                             % keeping track, to connect with a chunk if needed.
        prevNodes(:) = 0;
        prevNodes(action) = 1;
        if Chunking && Chunks(curChunk) > 0
            prevNodes(curChunk) = 1;                           % and with future chunk
        end
        
        prevChoice = curChoice;

        if sum(clients)==0; break; end                         % no more clients to serve
        
    end
    
    if nargout > 3
        FF(iter,:) = f;
    end
    
end

end


function [choice, action] = choose(clients, values, lambda, chunks, prevChoice)

if sum(clients) == 0             % empty arena
    action = 3;
    choice = 0;
else
    if sum(clients>0) == 2       % R + V
        opt = [max(1,7*(chunks(7)>0)), max(2,5*(chunks(5)>0))]; % Use element only if chunk does not exsit %[1,2,5,7];
        opt = opt(chunks(opt)>0);
        choice = opt(softMax(values(opt), lambda));             % Choose between the two options
        action = (choice == 2 | choice == 5) + 1;               % action is the first element in the chunk, V | VR => V(2); R | RV => R(1)
    else
        if clients(1) == 0       % only V's
            action = 2;
        else                     % only R's
            action = 1;
        end
        choice = action;

        if clients(1) == 2 && (chunks(4)>0); choice = 4; end    % R+R, choose chunk if exists
        if clients(2) == 2 && (chunks(8)>0); choice = 8; end    % V+V, choose chunk if exists
        if any( prevChoice == [4,5,7,8] );   choice = 0; end    % Procesing a chunk, no choice is made
    end
end

end


function toch = tochunk(P, CP, prevc, c)

Obs = P(prevc,c);    % Observed occurrence of prevc -> c
N = sum(P(:));       % All sequential pairs
P = sum(P)./N;       % sum(P) and sum(P,2)' are equal (neglecting first[X] and last element): each incoming edge is followed by an outgoing edge.

P = P(prevc)*P(c);

% Does Obs deviate from Expected [ ~ B(N,P) ] by more than CP STDs?
toch = Obs > N.*P + CP*sqrt(N*P*(1-P));

end


function r = softMax(V,lambda)

if all(V==0)
    V(:) = 1; % no values yet, random choice
end

V = exp(lambda.*V)./sum(exp(lambda.*V));

r = find(rand <= [0, cumsum(V)],1) - 1;

end
