# Supplementary material for: Modelling how cleaner fish approach an ephemeral reward task demonstrates a role for ecologically tuned chunking in the evolution of advanced cognition
Source: PLoS Biol. 2022 Jan 5;20(1):e3001519. doi: 10.1371/journal.pbio.3001519 (PMC8765642; doi:10.1371/journal.pbio.3001519)
Supplement: S1 Data — (XLSX) [file pbio.3001519.s002.xlsx]

## Sheet: Fig3A
Visitor preference
Bin	Linear operator	SE	Core model	SE	Extended credit	SE	Chunking	SE
1	0.66375	0.0124893	0.5405	0.0139569	0.55075	0.0145316	0.56025	0.0136658
2	0.74325	0.00695272	0.69325	0.0101495	0.7085	0.0089557	0.7025	0.00967594
3	0.75325	0.00663491	0.73075	0.00768587	0.72175	0.00757667	0.7185	0.00804517
4	0.73675	0.00679289	0.74725	0.00716768	0.741	0.00700397	0.7385	0.00697597
5	0.731	0.00742913	0.73575	0.00704652	0.733	0.00663706	0.734	0.00655705
6	0.735	0.0068165	0.73975	0.00647543	0.727	0.00612042	0.72425	0.00700338
7	0.73075	0.00828665	0.723	0.00741688	0.744	0.00728323	0.7345	0.00718426
8	0.73125	0.00712776	0.73425	0.00728787	0.73475	0.00750332	0.72025	0.00697846
9	0.73525	0.00755531	0.72725	0.00673352	0.7235	0.0068977	0.734	0.00695875
10	0.72875	0.00826773	0.7405	0.00766057	0.736	0.00646787	0.72475	0.00643043
11	0.7405	0.00727161	0.73975	0.00681738	0.73	0.00714214	0.74175	0.00616539
12	0.71425	0.00741326	0.7335	0.00712638	0.741	0.00679349	0.73125	0.00698461
13	0.72225	0.00694399	0.73425	0.00706799	0.7295	0.00780427	0.734	0.00766667
14	0.734	0.00703993	0.72175	0.0066634	0.73725	0.00605629	0.7295	0.00718075
15	0.72425	0.0076908	0.73275	0.0069875	0.72725	0.00723954	0.732	0.00733471
16	0.72275	0.00692761	0.734	0.00734709	0.74025	0.00666567	0.74375	0.00737159
17	0.71875	0.00711002	0.724	0.00699856	0.736	0.00734538	0.72525	0.00677465
18	0.73475	0.00601865	0.717	0.00763663	0.73775	0.00619032	0.72275	0.00724826
19	0.73075	0.00687969	0.746	0.00630376	0.74125	0.00679214	0.726	0.00687111
20	0.72625	0.00684768	0.7365	0.00665169	0.73725	0.00729514	0.741	0.00676555
21	0.73225	0.00753188	0.73175	0.0067966	0.725	0.00767062	0.73775	0.00715534
22	0.71825	0.00783233	0.7455	0.00735448	0.7365	0.00750774	0.73325	0.00717789
23	0.73425	0.00733105	0.73125	0.00699364	0.7425	0.00713771	0.7385	0.00708373
24	0.7365	0.00712816	0.73075	0.00731553	0.73025	0.00725	0.73175	0.00771866
25	0.735	0.00695403	0.73725	0.00653753	0.713	0.00678382	0.7205	0.00765727

## Sheet: Fig3B
Visitor preference
Bin	Linear operator	SE	Core model	SE	Extended credit	SE	Chunking	SE
1	0.444	0.00893382	0.43525	0.00897594	0.47825	0.0118846	0.435	0.0122061
2	0.46775	0.00841847	0.447	0.00845577	0.61825	0.0101433	0.5905	0.0102542
3	0.48475	0.00757867	0.47325	0.00850026	0.692	0.00822567	0.6895	0.00743813
4	0.49325	0.00791252	0.48375	0.00875	0.6965	0.00822674	0.72225	0.00784875
5	0.4995	0.00773602	0.482	0.00767128	0.69325	0.00721123	0.71675	0.00677986
6	0.49475	0.00850056	0.4865	0.00728583	0.71225	0.00643043	0.73425	0.00673877
7	0.5045	0.00764077	0.48675	0.0082836	0.72075	0.00701779	0.72275	0.00735203
8	0.503	0.00737077	0.4805	0.00813072	0.72625	0.00724198	0.7265	0.0074605
9	0.49775	0.00743741	0.481	0.00850668	0.7255	0.00601954	0.7175	0.00730383
10	0.50825	0.00758	0.49025	0.00775977	0.721	0.00756053	0.73475	0.00722033
11	0.49925	0.0077072	0.49175	0.00896863	0.72125	0.00724198	0.72775	0.00730725
12	0.49925	0.00754159	0.50475	0.00790326	0.73	0.00747893	0.728	0.00821338
13	0.5075	0.00659526	0.49175	0.00775293	0.7135	0.00763283	0.7415	0.00688304
14	0.49425	0.00850471	0.4855	0.00797866	0.72425	0.00714616	0.7315	0.00728756
15	0.51175	0.00712847	0.50175	0.00783555	0.71775	0.00714474	0.731	0.0072048
16	0.495	0.00765414	0.496	0.00911985	0.723	0.00699639	0.7455	0.00688451
17	0.5065	0.00888777	0.4965	0.00767901	0.72675	0.00690168	0.7345	0.00766057
18	0.509	0.00798926	0.48075	0.00851955	0.7335	0.00608463	0.72225	0.00744419
19	0.5085	0.00821292	0.50025	0.00816106	0.7345	0.0064821	0.726	0.00686191
20	0.50825	0.00780972	0.4885	0.00727716	0.732	0.00729155	0.744	0.00669615
21	0.52125	0.00787669	0.492	0.00871026	0.72675	0.0080423	0.746	0.00727976
22	0.49875	0.00899898	0.49125	0.00773924	0.73625	0.00786065	0.7265	0.00635463
23	0.494	0.00831908	0.49875	0.00790869	0.7215	0.00703544	0.73325	0.0068907
24	0.49475	0.00829761	0.49925	0.00763312	0.72775	0.00720282	0.748	0.00585688
25	0.495	0.00800095	0.505	0.00745356	0.71975	0.00627943	0.72125	0.00792464

## Sheet: Fig3CD
Resident/Visitor normalized values
Iteration	Linear operator(R)	Linear operator(V)	Core model(R)	Core model(V)	Extended credit(R)	Extended credit(V)	Chunking(R)	Chunking(V)	Chunking(VR)
1	0	0.1	0	0	0	0	0	0	0
2	0.1	0.19	0	0	0	0	0	0	0
3	0.19	0.19	0	0	0	0	0	0	0
4	0.271	0.271	0	0	0	0	0	0	0
5	0.3439	0.271	0	0	0	0	0	0	0
6	0.40951	0.271	0	0	0	0	0	0	0
7	0.468559	0.271	0	0	0	0	0	0	0
8	0.521703	0.271	0	0	0	0	0	0	0
9	0.569533	0.271	0	0	0	0	0	0	0
10	0.61258	0.271	0	0	0	0	0	0	0
11	0.651322	0.3439	0.1	0	0.1	0	0.1	0	0
12	0.686189	0.3439	0.181818	0	0.181818	0	0.181818	0	0
13	0.71757	0.3439	0.25	0	0.25	0	0.25	0	0
14	0.745813	0.3439	0.307692	0	0.307692	0	0.307692	0	0
15	0.771232	0.40951	0.357143	0	0.357143	0	0.357143	0	0
16	0.794109	0.468559	0.4	0	0.4	0	0.4	0	0
17	0.814698	0.521703	0.4375	0	0.4375	0	0.4375	0	0
18	0.833228	0.521703	0.470588	0	0.470588	0	0.470588	0	0
19	0.849905	0.569533	0.5	0	0.5	0	0.5	0	0
20	0.864915	0.569533	0.526316	0	0.526316	0	0.526316	0	0
21	0.878423	0.61258	0.55	0	0.55	0	0.55	0	0
22	0.890581	0.61258	0.571429	0	0.571429	0	0.571429	0	0
23	0.901523	0.61258	0.590909	0	0.590909	0	0.571429	0	0
24	0.911371	0.61258	0.608696	0	0.608696	0.1	0.571429	0	0
25	0.920234	0.61258	0.625	0	0.625	0.2	0.571429	0	0
26	0.92821	0.61258	0.64	0	0.64	0.2	0.590909	0	0
27	0.935389	0.651322	0.653846	0	0.653846	0.2	0.608696	0	0
28	0.94185	0.686189	0.666667	0	0.666667	0.272727	0.625	0	0
29	0.947665	0.686189	0.678571	0	0.678571	0.363636	0.625	0	0
30	0.952899	0.71757	0.689655	0	0.689655	0.363636	0.64	0	0
31	0.957609	0.745813	0.7	0.1	0.7	0.363636	0.64	0	0
32	0.961848	0.745813	0.709677	0.1	0.709677	0.363636	0.653846	0	0
33	0.965663	0.745813	0.71875	0.181818	0.71875	0.363636	0.653846	0	0
34	0.969097	0.771232	0.727273	0.25	0.727273	0.363636	0.666667	0	0
35	0.972187	0.794109	0.735294	0.307692	0.735294	0.416667	0.666667	0	0
36	0.974968	0.794109	0.742857	0.307692	0.742857	0.5	0.678571	0	0
37	0.977472	0.814698	0.75	0.357143	0.75	0.538462	0.678571	0	0
38	0.979724	0.814698	0.756757	0.4	0.756757	0.615385	0.689655	0	0
39	0.981752	0.814698	0.763158	0.4375	0.763158	0.615385	0.7	0	0
40	0.983577	0.814698	0.769231	0.4375	0.769231	0.642857	0.709677	0	0
41	0.985219	0.814698	0.775	0.4375	0.775	0.733333	0.71875	0	0
42	0.986697	0.814698	0.780488	0.470588	0.780488	0.8	0.727273	0	0
43	0.988027	0.814698	0.785714	0.5	0.785714	0.8	0.727273	0	0
44	0.989225	0.814698	0.790698	0.5	0.790698	0.8125	0.735294	0	0
45	0.990302	0.814698	0.795455	0.5	0.795455	0.875	0.742857	0	0.1
46	0.991272	0.814698	0.8	0.5	0.8	0.875	0.742857	0	0.2
47	0.992145	0.833228	0.804348	0.526316	0.804348	0.882353	0.75	0	0.272727
48	0.99293	0.849905	0.808511	0.526316	0.808511	0.944444	0.75	0	0.363636
49	0.993637	0.864915	0.8125	0.526316	0.8125	1	0.756757	0	0.363636
50	0.994274	0.878423	0.816327	0.55	0.816327	1	0.763158	0	0.363636
51	0.994846	0.878423	0.82	0.571429	0.82	1	0.769231	0	0.363636
52	0.995362	0.890581	0.823529	0.590909	0.823529	1	0.775	0	0.416667
53	0.995825	0.890581	0.826923	0.590909	0.826923	1	0.775	0	0.538462
54	0.996243	0.890581	0.830189	0.590909	0.830189	1.05	0.775	0	0.615385
55	0.996619	0.901523	0.833333	0.590909	0.833333	1.1	0.780488	0	0.642857
56	0.996957	0.901523	0.836364	0.590909	0.836364	1.09524	0.780488	0	0.714286
57	0.997261	0.901523	0.839286	0.608696	0.839286	1.13636	0.785714	0	0.733333
58	0.997535	0.911371	0.842105	0.608696	0.842105	1.18182	0.785714	0	0.8125
59	0.997781	0.920234	0.844828	0.608696	0.844828	1.17391	0.785714	0	0.875
60	0.998003	0.92821	0.847458	0.625	0.847458	1.20833	0.790698	0	0.875
61	0.998203	0.92821	0.85	0.64	0.85	1.24	0.795455	0	0.875
62	0.998383	0.935389	0.852459	0.64	0.852459	1.28	0.8	0	0.882353
63	0.998544	0.94185	0.854839	0.653846	0.854839	1.28	0.8	0	0.941176
64	0.99869	0.947665	0.857143	0.653846	0.857143	1.26923	0.804348	0	0.944444
65	0.998821	0.952899	0.859375	0.666667	0.859375	1.2963	0.804348	0	1
66	0.998939	0.952899	0.861538	0.666667	0.861538	1.33333	0.808511	0	1
67	0.999045	0.952899	0.863636	0.666667	0.863636	1.32143	0.8125	0	1
68	0.99914	0.957609	0.865672	0.678571	0.865672	1.35714	0.816327	0	1
69	0.999226	0.961848	0.867647	0.689655	0.867647	1.34483	0.82	0	1
70	0.999304	0.965663	0.869565	0.7	0.869565	1.36667	0.82	0	1.05
71	0.999373	0.965663	0.871429	0.709677	0.871429	1.3871	0.82	0	1.1
72	0.999436	0.969097	0.873239	0.709677	0.873239	1.41935	0.823529	0	1.09524
73	0.999492	0.969097	0.875	0.709677	0.875	1.40625	0.823529	0	1.13636
74	0.999543	0.972187	0.876712	0.709677	0.876712	1.42424	0.823529	0	1.17391
75	0.999589	0.972187	0.878378	0.709677	0.878378	1.44118	0.823529	0	1.20833
76	0.99963	0.972187	0.88	0.71875	0.88	1.45714	0.823529	0	1.24
77	0.999667	0.974968	0.881579	0.727273	0.881579	1.47222	0.823529	0	1.26923
78	0.9997	0.974968	0.883117	0.735294	0.883117	1.48649	0.823529	0	1.30769
79	0.99973	0.974968	0.884615	0.735294	0.884615	1.5	0.826923	0	1.2963
80	0.999757	0.974968	0.886076	0.742857	0.886076	1.52632	0.826923	0	1.32143
81	0.999782	0.977472	0.8875	0.75	0.8875	1.51282	0.826923	0	1.34483
82	0.999803	0.979724	0.888889	0.75	0.888889	1.525	0.826923	0	1.37931
83	0.999823	0.979724	0.890244	0.75	0.890244	1.53659	0.830189	0	1.36667
84	0.999841	0.981752	0.891566	0.756757	0.891566	1.56098	0.830189	0	1.4
85	0.999857	0.981752	0.892857	0.756757	0.892857	1.54762	0.833333	0	1.3871
86	0.999871	0.981752	0.894118	0.763158	0.894118	1.57143	0.833333	0	1.41935
87	0.999884	0.981752	0.895349	0.769231	0.895349	1.55814	0.836364	0	1.40625
88	0.999896	0.983577	0.896552	0.775	0.896552	1.56818	0.836364	0	1.42424
89	0.999906	0.985219	0.897727	0.780488	0.897727	1.57778	0.836364	0	1.45455
90	0.999915	0.985219	0.898876	0.780488	0.898876	1.58696	0.839286	0	1.44118
91	0.999924	0.985219	0.9	0.780488	0.9	1.59574	0.839286	0	1.45714
92	0.999931	0.985219	0.901099	0.785714	0.901099	1.60417	0.839286	0	1.47222
93	0.999938	0.986697	0.902174	0.790698	0.902174	1.61224	0.839286	0	1.48649
94	0.999944	0.988027	0.903226	0.795455	0.903226	1.62	0.839286	0	1.51351
95	0.99995	0.989225	0.904255	0.795455	0.904255	1.62745	0.842105	0	1.51351
96	0.999955	0.989225	0.905263	0.8	0.905263	1.64706	0.844828	0	1.5
97	0.99996	0.989225	0.90625	0.804348	0.90625	1.63462	0.844828	0	1.52632
98	0.999964	0.990302	0.907216	0.804348	0.907216	1.65385	0.847458	0	1.52632
99	0.999967	0.991272	0.908163	0.808511	0.908163	1.64151	0.85	0	1.51282
100	0.99997	0.992145	0.909091	0.8125	0.909091	1.64815	0.85	0	1.525
101	0.999973	0.992145	0.91	0.8125	0.91	1.66667	0.85	0	1.53659
102	0.999976	0.992145	0.910891	0.8125	0.910891	1.65455	0.85	0	1.56098
103	0.999978	0.99293	0.911765	0.8125	0.911765	1.66071	0.852459	0	1.56098
104	0.999981	0.993637	0.912621	0.816327	0.912621	1.67857	0.854839	0	1.54762
105	0.999983	0.993637	0.913462	0.816327	0.913462	1.67857	0.854839	0	1.55814
106	0.999984	0.993637	0.914286	0.82	0.914286	1.66667	0.854839	0	1.56818
107	0.999986	0.993637	0.915094	0.823529	0.915094	1.67241	0.854839	0	1.57778
108	0.999987	0.993637	0.915888	0.823529	0.915888	1.67797	0.854839	0	1.58696
109	0.999989	0.993637	0.916667	0.823529	0.916667	1.68333	0.854839	0	1.59574
110	0.99999	0.993637	0.917431	0.823529	0.917431	1.7	0.854839	0	1.60417
111	0.999991	0.994274	0.918182	0.823529	0.918182	1.68852	0.854839	0	1.61224
112	0.999992	0.994274	0.918919	0.823529	0.918919	1.69355	0.854839	0	1.63265
113	0.999992	0.994274	0.919643	0.826923	0.919643	1.69841	0.857143	0	1.62
114	0.999993	0.994846	0.920354	0.826923	0.920354	1.71429	0.857143	0	1.64
115	0.999994	0.995362	0.921053	0.826923	0.921053	1.71429	0.859375	0	1.62745
116	0.999995	0.995825	0.921739	0.826923	0.921739	1.70312	0.859375	0	1.64706
117	0.999995	0.996243	0.922414	0.830189	0.922414	1.70769	0.861538	0	1.63462
118	0.999996	0.996243	0.923077	0.833333	0.923077	1.71212	0.861538	0	1.65385
119	0.999996	0.996243	0.923729	0.836364	0.923729	1.72727	0.863636	0	1.64151
120	0.999996	0.996619	0.92437	0.836364	0.92437	1.71642	0.863636	0	1.66038
121	0.999997	0.996619	0.925	0.839286	0.925	1.73134	0.865672	0	1.64815
122	0.999997	0.996957	0.92562	0.842105	0.92562	1.72059	0.865672	0	1.66667
123	0.999997	0.997261	0.92623	0.842105	0.92623	1.72464	0.867647	0	1.66667
124	0.999998	0.997261	0.926829	0.842105	0.926829	1.72857	0.869565	0	1.65455
125	0.999998	0.997535	0.927419	0.844828	0.927419	1.73239	0.869565	0	1.66071
126	0.999998	0.997535	0.928	0.844828	0.928	1.73611	0.869565	0	1.66667
127	0.999998	0.997535	0.928571	0.844828	0.928571	1.73973	0.869565	0	1.67241
128	0.999998	0.997781	0.929134	0.847458	0.929134	1.74324	0.869565	0	1.68966
129	0.999999	0.997781	0.929688	0.85	0.929688	1.74667	0.871429	0	1.67797
130	0.999999	0.997781	0.930233	0.852459	0.930233	1.76	0.871429	0	1.68333
131	0.999999	0.997781	0.930769	0.852459	0.930769	1.75	0.871429	0	1.68852
132	0.999999	0.998003	0.931298	0.854839	0.931298	1.75325	0.871429	0	1.69355
133	0.999999	0.998203	0.931818	0.854839	0.931818	1.75641	0.871429	0	1.69841
134	0.999999	0.998203	0.932331	0.857143	0.932331	1.76923	0.871429	0	1.71429
135	0.999999	0.998383	0.932836	0.859375	0.932836	1.75949	0.873239	0	1.71429
136	0.999999	0.998544	0.933333	0.859375	0.933333	1.7625	0.875	0	1.70312
137	0.999999	0.998544	0.933824	0.859375	0.933824	1.76543	0.875	0	1.70769
138	0.999999	0.99869	0.934307	0.859375	0.934307	1.76829	0.875	0	1.72308
139	1	0.99869	0.934783	0.861538	0.934783	1.77108	0.876712	0	1.72308
140	1	0.99869	0.935252	0.861538	0.935252	1.77381	0.878378	0	1.71212
141	1	0.99869	0.935714	0.861538	0.935714	1.78571	0.878378	0	1.72727
142	1	0.998821	0.93617	0.861538	0.93617	1.77647	0.88	0	1.71642
143	1	0.998939	0.93662	0.863636	0.93662	1.77907	0.88	0	1.72059
144	1	0.998939	0.937063	0.865672	0.937063	1.78161	0.88	0	1.72464
145	1	0.998939	0.9375	0.867647	0.9375	1.78409	0.88	0	1.72857
146	1	0.998939	0.937931	0.867647	0.937931	1.78652	0.88	0	1.73239
147	1	0.998939	0.938356	0.869565	0.938356	1.79775	0.88	0	1.74648
148	1	0.998939	0.938776	0.869565	0.938776	1.78889	0.881579	0	1.73611
149	1	0.999045	0.939189	0.871429	0.939189	1.79121	0.881579	0	1.75
150	1	0.99914	0.939597	0.871429	0.939597	1.8022	0.883117	0	1.75
151	1	0.99914	0.94	0.873239	0.94	1.79348	0.884615	0	1.75
152	1	0.99914	0.940397	0.875	0.940397	1.7957	0.886076	0	1.73973
153	1	0.999226	0.940789	0.875	0.940789	1.79787	0.886076	0	1.74324
154	1	0.999304	0.941176	0.876712	0.941176	1.8	0.886076	0	1.75676
155	1	0.999304	0.941558	0.876712	0.941558	1.80208	0.8875	0	1.75676
156	1	0.999304	0.941935	0.878378	0.941935	1.8125	0.888889	0	1.74667
157	1	0.999304	0.942308	0.878378	0.942308	1.80412	0.888889	0	1.75
158	1	0.999373	0.942675	0.88	0.942675	1.80612	0.888889	0	1.75325
159	1	0.999373	0.943038	0.881579	0.943038	1.80808	0.888889	0	1.75641
160	1	0.999436	0.943396	0.881579	0.943396	1.81	0.888889	0	1.75949
161	1	0.999436	0.94375	0.881579	0.94375	1.81188	0.888889	0	1.77215
162	1	0.999436	0.944099	0.883117	0.944099	1.82178	0.890244	0	1.7625
163	1	0.999436	0.944444	0.883117	0.944444	1.82178	0.890244	0	1.76543
164	1	0.999436	0.944785	0.884615	0.944785	1.82178	0.890244	0	1.77778
165	1	0.999436	0.945122	0.884615	0.945122	1.81373	0.891566	0	1.77778
166	1	0.999492	0.945455	0.886076	0.945455	1.82353	0.892857	0	1.76829
167	1	0.999543	0.945783	0.8875	0.945783	1.81553	0.892857	0	1.78049
168	1	0.999543	0.946108	0.888889	0.946108	1.81731	0.894118	0	1.77108
169	1	0.999589	0.946429	0.888889	0.946429	1.81905	0.894118	0	1.77381
170	1	0.99963	0.946746	0.888889	0.946746	1.82075	0.894118	0	1.77647
171	1	0.999667	0.947059	0.888889	0.947059	1.83019	0.894118	0	1.78824
172	1	0.9997	0.947368	0.888889	0.947368	1.82243	0.895349	0	1.77907
173	1	0.99973	0.947674	0.890244	0.947674	1.82407	0.895349	0	1.78161
174	1	0.999757	0.947977	0.891566	0.947977	1.82569	0.895349	0	1.7931
175	1	0.999782	0.948276	0.891566	0.948276	1.82727	0.896552	0	1.78409
176	1	0.999782	0.948571	0.891566	0.948571	1.83636	0.896552	0	1.79545
177	1	0.999782	0.948864	0.891566	0.948864	1.82883	0.897727	0	1.79545
178	1	0.999782	0.949153	0.892857	0.949153	1.83036	0.898876	0	1.78652
179	1	0.999782	0.949438	0.892857	0.949438	1.83929	0.898876	0	1.79775
180	1	0.999803	0.949721	0.894118	0.949721	1.83186	0.9	0	1.78889
181	1	0.999823	0.95	0.894118	0.95	1.83333	0.9	0	1.79121
182	1	0.999841	0.950276	0.894118	0.950276	1.84211	0.9	0	1.79348
183	1	0.999841	0.950549	0.895349	0.950549	1.83478	0.9	0	1.7957
184	1	0.999841	0.95082	0.896552	0.95082	1.84348	0.9	0	1.80645
185	1	0.999841	0.951087	0.897727	0.951087	1.83621	0.901099	0	1.79787
186	1	0.999857	0.951351	0.898876	0.951351	1.83761	0.901099	0	1.8
187	1	0.999857	0.951613	0.9	0.951613	1.83898	0.901099	0	1.80208
188	1	0.999857	0.951872	0.9	0.951872	1.84746	0.901099	0	1.8125
189	1	0.999871	0.952128	0.9	0.952128	1.84034	0.902174	0	1.80412
190	1	0.999871	0.952381	0.9	0.952381	1.84167	0.902174	0	1.80612
191	1	0.999884	0.952632	0.9	0.952632	1.85	0.902174	0	1.80808
192	1	0.999884	0.95288	0.901099	0.95288	1.85	0.902174	0	1.81818
193	1	0.999884	0.953125	0.901099	0.953125	1.85	0.903226	0	1.81
194	1	0.999884	0.953368	0.901099	0.953368	1.84298	0.903226	0	1.81188
195	1	0.999884	0.953608	0.902174	0.953608	1.85124	0.903226	0	1.81373
196	1	0.999884	0.953846	0.903226	0.953846	1.84426	0.903226	0	1.82353
197	1	0.999896	0.954082	0.904255	0.954082	1.84553	0.904255	0	1.82353
198	1	0.999896	0.954315	0.904255	0.954315	1.84677	0.905263	0	1.81553
199	1	0.999906	0.954545	0.905263	0.954545	1.85484	0.905263	0	1.81731
200	1	0.999915	0.954774	0.90625	0.954774	1.848	0.905263	0	1.81905
201	1	0.999915	0.955	0.90625	0.955	1.84921	0.905263	0	1.82075
202	1	0.999915	0.955224	0.90625	0.955224	1.85714	0.905263	0	1.82243
203	1	0.999924	0.955446	0.90625	0.955446	1.85039	0.905263	0	1.82407
204	1	0.999924	0.955665	0.907216	0.955665	1.85156	0.905263	0	1.82569
205	1	0.999924	0.955882	0.907216	0.955882	1.85271	0.905263	0	1.82727
206	1	0.999924	0.956098	0.907216	0.956098	1.85385	0.905263	0	1.82883
207	1	0.999931	0.956311	0.908163	0.956311	1.86154	0.905263	0	1.83036
208	1	0.999931	0.956522	0.908163	0.956522	1.86154	0.905263	0	1.83186
209	1	0.999938	0.956731	0.909091	0.956731	1.86154	0.905263	0	1.83333
210	1	0.999944	0.956938	0.909091	0.956938	1.85496	0.905263	0	1.84211
211	1	0.999944	0.957143	0.91	0.957143	1.85606	0.90625	0	1.83478
212	1	0.99995	0.957346	0.91	0.957346	1.86364	0.90625	0	1.83621
213	1	0.999955	0.957547	0.91	0.957547	1.86364	0.90625	0	1.83761
214	1	0.99996	0.957746	0.910891	0.957746	1.85714	0.90625	0	1.83898
215	1	0.99996	0.957944	0.910891	0.957944	1.85821	0.90625	0	1.84034
216	1	0.99996	0.95814	0.910891	0.95814	1.85926	0.90625	0	1.84167
217	1	0.999964	0.958333	0.911765	0.958333	1.86667	0.90625	0	1.84298
218	1	0.999964	0.958525	0.911765	0.958525	1.86029	0.90625	0	1.84426
219	1	0.999964	0.958716	0.911765	0.958716	1.86131	0.90625	0	1.84553
220	1	0.999967	0.958904	0.911765	0.958904	1.86232	0.90625	0	1.85366
221	1	0.99997	0.959091	0.912621	0.959091	1.86331	0.907216	0	1.85366
222	1	0.99997	0.959276	0.912621	0.959276	1.86429	0.908163	0	1.85366
223	1	0.999973	0.959459	0.913462	0.959459	1.86525	0.909091	0	1.84677
224	1	0.999973	0.959641	0.913462	0.959641	1.8662	0.909091	0	1.848
225	1	0.999973	0.959821	0.914286	0.959821	1.87324	0.909091	0	1.84921
226	1	0.999976	0.96	0.914286	0.96	1.87324	0.909091	0	1.85714
227	1	0.999978	0.960177	0.915094	0.960177	1.87324	0.91	0	1.85714
228	1	0.999978	0.960352	0.915094	0.960352	1.86713	0.910891	0	1.85039
229	1	0.999978	0.960526	0.915094	0.960526	1.86806	0.910891	0	1.85156
230	1	0.999978	0.960699	0.915888	0.960699	1.86897	0.910891	0	1.85271
231	1	0.999981	0.96087	0.916667	0.96087	1.86986	0.910891	0	1.85385
232	1	0.999981	0.961039	0.916667	0.961039	1.87671	0.910891	0	1.85496
233	1	0.999981	0.961207	0.916667	0.961207	1.87075	0.910891	0	1.85606
234	1	0.999983	0.961373	0.916667	0.961373	1.87162	0.910891	0	1.85714
235	1	0.999983	0.961538	0.917431	0.961538	1.87248	0.910891	0	1.85821
236	1	0.999984	0.961702	0.918182	0.961702	1.87919	0.910891	0	1.85926
237	1	0.999984	0.961864	0.918182	0.961864	1.87333	0.910891	0	1.86667
238	1	0.999986	0.962025	0.918919	0.962025	1.88	0.911765	0	1.86029
239	1	0.999986	0.962185	0.918919	0.962185	1.87417	0.911765	0	1.86765
240	1	0.999986	0.962343	0.918919	0.962343	1.875	0.912621	0	1.86765
241	1	0.999987	0.9625	0.919643	0.9625	1.88158	0.913462	0	1.86131
242	1	0.999989	0.962656	0.919643	0.962656	1.87582	0.913462	0	1.86232
243	1	0.99999	0.96281	0.920354	0.96281	1.87662	0.913462	0	1.86957
244	1	0.99999	0.962963	0.920354	0.962963	1.88312	0.914286	0	1.86957
245	1	0.99999	0.963115	0.921053	0.963115	1.87742	0.915094	0	1.86331
246	1	0.99999	0.963265	0.921053	0.963265	1.87821	0.915094	0	1.8705
247	1	0.999991	0.963415	0.921053	0.963415	1.88462	0.915888	0	1.8705
248	1	0.999991	0.963563	0.921053	0.963563	1.87898	0.916667	0	1.86429
249	1	0.999992	0.96371	0.921739	0.96371	1.88535	0.916667	0	1.86525
250	1	0.999992	0.963855	0.922414	0.963855	1.87975	0.916667	0	1.8662
251	1	0.999992	0.964	0.922414	0.964	1.8805	0.916667	0	1.87324
252	1	0.999992	0.964143	0.922414	0.964143	1.88679	0.917431	0	1.86713
253	1	0.999992	0.964286	0.923077	0.964286	1.88125	0.917431	0	1.86806
254	1	0.999992	0.964427	0.923077	0.964427	1.88199	0.917431	0	1.86897
255	1	0.999993	0.964567	0.923729	0.964567	1.8882	0.917431	0	1.87586
256	1	0.999994	0.964706	0.92437	0.964706	1.88272	0.918182	0	1.86986
257	1	0.999995	0.964844	0.925	0.964844	1.88344	0.918182	0	1.87075
258	1	0.999995	0.964981	0.92562	0.964981	1.88415	0.918182	0	1.87162
259	1	0.999995	0.965116	0.92623	0.965116	1.89024	0.918182	0	1.87838
260	1	0.999995	0.965251	0.926829	0.965251	1.88485	0.918919	0	1.87248
261	1	0.999995	0.965385	0.927419	0.965385	1.89091	0.918919	0	1.87919
262	1	0.999995	0.965517	0.927419	0.965517	1.88554	0.919643	0	1.87333
263	1	0.999996	0.965649	0.927419	0.965649	1.88623	0.919643	0	1.88
264	1	0.999996	0.965779	0.928	0.965779	1.89222	0.920354	0	1.87417
265	1	0.999996	0.965909	0.928	0.965909	1.89222	0.920354	0	1.875
266	1	0.999997	0.966038	0.928	0.966038	1.8869	0.920354	0	1.87582
267	1	0.999997	0.966165	0.928571	0.966165	1.89286	0.920354	0	1.87662
268	1	0.999997	0.966292	0.928571	0.966292	1.88757	0.920354	0	1.88312
269	1	0.999997	0.966418	0.928571	0.966418	1.88824	0.921053	0	1.87742
270	1	0.999998	0.966543	0.929134	0.966543	1.88889	0.921053	0	1.87821
271	1	0.999998	0.966667	0.929134	0.966667	1.88953	0.921053	0	1.87898
272	1	0.999998	0.96679	0.929134	0.96679	1.89535	0.921053	0	1.87975
273	1	0.999998	0.966912	0.929688	0.966912	1.89017	0.921053	0	1.8805
274	1	0.999998	0.967033	0.929688	0.967033	1.8908	0.921053	0	1.88125
275	1	0.999998	0.967153	0.929688	0.967153	1.89143	0.921053	0	1.8875
276	1	0.999998	0.967273	0.930233	0.967273	1.89714	0.921739	0	1.8875
277	1	0.999998	0.967391	0.930769	0.967391	1.89205	0.922414	0	1.88199
278	1	0.999998	0.967509	0.931298	0.967509	1.89266	0.922414	0	1.88272
279	1	0.999999	0.967626	0.931818	0.967626	1.89326	0.922414	0	1.88344
280	1	0.999999	0.967742	0.931818	0.967742	1.89385	0.922414	0	1.88415
281	1	0.999999	0.967857	0.931818	0.967857	1.89944	0.922414	0	1.88485
282	1	0.999999	0.967972	0.932331	0.967972	1.89944	0.922414	0	1.88554
283	1	0.999999	0.968085	0.932331	0.968085	1.89444	0.922414	0	1.89157
284	1	0.999999	0.968198	0.932836	0.968198	1.89503	0.923077	0	1.89157
285	1	0.999999	0.96831	0.933333	0.96831	1.8956	0.923729	0	1.88623
286	1	0.999999	0.968421	0.933333	0.968421	1.89617	0.923729	0	1.8869
287	1	0.999999	0.968531	0.933824	0.968531	1.89674	0.923729	0	1.88757
288	1	0.999999	0.968641	0.934307	0.968641	1.8973	0.923729	0	1.88824
289	1	0.999999	0.96875	0.934307	0.96875	1.89785	0.923729	0	1.89412
290	1	0.999999	0.968858	0.934307	0.968858	1.8984	0.92437	0	1.89412
291	1	0.999999	0.968966	0.934783	0.968966	1.89894	0.925	0	1.88889
292	1	0.999999	0.969072	0.935252	0.969072	1.89947	0.925	0	1.88953
293	1	0.999999	0.969178	0.935714	0.969178	1.90476	0.925	0	1.89017
294	1	0.999999	0.969283	0.935714	0.969283	1.9	0.925	0	1.89595
295	1	0.999999	0.969388	0.93617	0.969388	1.90052	0.92562	0	1.8908
296	1	0.999999	0.969492	0.93662	0.969492	1.90104	0.92562	0	1.89143
297	1	1	0.969595	0.93662	0.969595	1.90625	0.92562	0	1.89205
298	1	1	0.969697	0.93662	0.969697	1.90155	0.92562	0	1.89266
299	1	1	0.969799	0.937063	0.969799	1.90674	0.92562	0	1.89326
300	1	1	0.9699	0.9375	0.9699	1.90206	0.92562	0	1.89385
301	1	1	0.97	0.9375	0.97	1.90722	0.92562	0	1.89944
302	1	1	0.9701	0.937931	0.9701	1.90256	0.92623	0	1.89444
303	1	1	0.970199	0.937931	0.970199	1.90306	0.92623	0	1.89503
304	1	1	0.970297	0.937931	0.970297	1.90355	0.92623	0	1.8956
305	1	1	0.970395	0.937931	0.970395	1.90404	0.92623	0	1.89617
306	1	1	0.970492	0.938356	0.970492	1.90452	0.92623	0	1.90164
307	1	1	0.970588	0.938776	0.970588	1.905	0.926829	0	1.89674
308	1	1	0.970684	0.939189	0.970684	1.90547	0.926829	0	1.8973
309	1	1	0.970779	0.939597	0.970779	1.90594	0.926829	0	1.9027
310	1	1	0.970874	0.939597	0.970874	1.91089	0.927419	0	1.89785
311	1	1	0.970968	0.94	0.970968	1.9064	0.927419	0	1.90323
312	1	1	0.971061	0.94	0.971061	1.90686	0.928	0	1.8984
313	1	1	0.971154	0.94	0.971154	1.90732	0.928	0	1.89894
314	1	1	0.971246	0.940397	0.971246	1.90777	0.928	0	1.89947
315	1	1	0.971338	0.940789	0.971338	1.91262	0.928	0	1.9
316	1	1	0.971429	0.940789	0.971429	1.90821	0.928	0	1.90526
317	1	1	0.971519	0.941176	0.971519	1.91304	0.928571	0	1.90052
318	1	1	0.971609	0.941176	0.971609	1.90865	0.928571	0	1.90576
319	1	1	0.971698	0.941176	0.971698	1.90909	0.929134	0	1.90104
320	1	1	0.971787	0.941558	0.971787	1.90952	0.929134	0	1.90155
321	1	1	0.971875	0.941558	0.971875	1.90995	0.929134	0	1.90674
322	1	1	0.971963	0.941558	0.971963	1.91038	0.929688	0	1.90206
323	1	1	0.97205	0.941558	0.97205	1.9108	0.929688	0	1.90256
324	1	1	0.972136	0.941558	0.972136	1.91121	0.929688	0	1.90306
325	1	1	0.972222	0.941558	0.972222	1.91589	0.929688	0	1.90355
326	1	1	0.972308	0.941935	0.972308	1.91163	0.929688	0	1.90404
327	1	1	0.972393	0.941935	0.972393	1.91204	0.929688	0	1.90909
328	1	1	0.972477	0.941935	0.972477	1.91244	0.930233	0	1.90909
329	1	1	0.972561	0.941935	0.972561	1.91284	0.930769	0	1.90909
330	1	1	0.972644	0.941935	0.972644	1.91324	0.931298	0	1.90452
331	1	1	0.972727	0.942308	0.972727	1.91364	0.931298	0	1.905
332	1	1	0.97281	0.942308	0.97281	1.91403	0.931298	0	1.90547
333	1	1	0.972892	0.942308	0.972892	1.91441	0.931298	0	1.91045
334	1	1	0.972973	0.942308	0.972973	1.91892	0.931818	0	1.90594
335	1	1	0.973054	0.942308	0.973054	1.9148	0.931818	0	1.9064
336	1	1	0.973134	0.942308	0.973134	1.91518	0.931818	0	1.90686
337	1	1	0.973214	0.942308	0.973214	1.91556	0.931818	0	1.91176
338	1	1	0.973294	0.942675	0.973294	1.91593	0.932331	0	1.91176
339	1	1	0.973373	0.942675	0.973373	1.9163	0.932836	0	1.91176
340	1	1	0.973451	0.943038	0.973451	1.9207	0.933333	0	1.90732
341	1	1	0.973529	0.943038	0.973529	1.91667	0.933333	0	1.90777
342	1	1	0.973607	0.943038	0.973607	1.91703	0.933333	0	1.91262
343	1	1	0.973684	0.943396	0.973684	1.91739	0.933824	0	1.90821
344	1	1	0.973761	0.943396	0.973761	1.91775	0.933824	0	1.90865
345	1	1	0.973837	0.94375	0.973837	1.9181	0.933824	0	1.90909
346	1	1	0.973913	0.944099	0.973913	1.91845	0.933824	0	1.90952
347	1	1	0.973988	0.944444	0.973988	1.9188	0.933824	0	1.91429
348	1	1	0.974063	0.944785	0.974063	1.91915	0.934307	0	1.91429
349	1	1	0.974138	0.944785	0.974138	1.91949	0.934783	0	1.90995
350	1	1	0.974212	0.945122	0.974212	1.91983	0.934783	0	1.91038
351	1	1	0.974286	0.945455	0.974286	1.92405	0.934783	0	1.9108
352	1	1	0.974359	0.945455	0.974359	1.92405	0.934783	0	1.91549
353	1	1	0.974432	0.945783	0.974432	1.92017	0.935252	0	1.91121
354	1	1	0.974504	0.945783	0.974504	1.92437	0.935252	0	1.91163
355	1	1	0.974576	0.946108	0.974576	1.92437	0.935252	0	1.91628
356	1	1	0.974648	0.946108	0.974648	1.92437	0.935714	0	1.91204
357	1	1	0.974719	0.946429	0.974719	1.92437	0.935714	0	1.91244
358	1	1	0.97479	0.946429	0.97479	1.9205	0.935714	0	1.91284
359	1	1	0.97486	0.946429	0.97486	1.92083	0.935714	0	1.91743
360	1	1	0.97493	0.946746	0.97493	1.925	0.93617	0	1.91324
361	1	1	0.975	0.946746	0.975	1.92116	0.93617	0	1.91781
362	1	1	0.975069	0.946746	0.975069	1.92531	0.93662	0	1.91364
363	1	1	0.975138	0.947059	0.975138	1.92149	0.93662	0	1.91403
364	1	1	0.975207	0.947059	0.975207	1.92562	0.93662	0	1.91441
365	1	1	0.975275	0.947059	0.975275	1.92181	0.93662	0	1.9148
366	1	1	0.975342	0.947368	0.975342	1.92593	0.93662	0	1.91518
367	1	1	0.97541	0.947674	0.97541	1.92593	0.93662	0	1.91556
368	1	1	0.975477	0.947674	0.975477	1.92593	0.93662	0	1.91593
369	1	1	0.975543	0.947977	0.975543	1.92213	0.93662	0	1.9163
370	1	1	0.97561	0.947977	0.97561	1.92245	0.93662	0	1.91667
371	1	1	0.975676	0.948276	0.975676	1.92276	0.93662	0	1.91703
372	1	1	0.975741	0.948276	0.975741	1.92308	0.93662	0	1.91739
373	1	1	0.975806	0.948571	0.975806	1.92713	0.93662	0	1.91775
374	1	1	0.975871	0.948571	0.975871	1.92339	0.93662	0	1.9181
375	1	1	0.975936	0.948571	0.975936	1.92369	0.93662	0	1.91845
376	1	1	0.976	0.948571	0.976	1.924	0.93662	0	1.92275
377	1	1	0.976064	0.948571	0.976064	1.9243	0.937063	0	1.9188
378	1	1	0.976127	0.948571	0.976127	1.92829	0.937063	0	1.91915
379	1	1	0.97619	0.948864	0.97619	1.9246	0.937063	0	1.91949
380	1	1	0.976253	0.949153	0.976253	1.92857	0.937063	0	1.91983
381	1	1	0.976316	0.949153	0.976316	1.9249	0.937063	0	1.92017
382	1	1	0.976378	0.949153	0.976378	1.9252	0.937063	0	1.9205
383	1	1	0.97644	0.949153	0.97644	1.92913	0.937063	0	1.92083
384	1	1	0.976501	0.949153	0.976501	1.92913	0.937063	0	1.92116
385	1	1	0.976562	0.949153	0.976562	1.92913	0.937063	0	1.92149
386	1	1	0.976623	0.949438	0.976623	1.92549	0.937063	0	1.92181
387	1	1	0.976684	0.949438	0.976684	1.92941	0.937063	0	1.92213
388	1	1	0.976744	0.949721	0.976744	1.92941	0.937063	0	1.92245
389	1	1	0.976804	0.95	0.976804	1.92578	0.937063	0	1.92276
390	1	1	0.976864	0.950276	0.976864	1.92607	0.937063	0	1.92683
391	1	1	0.976923	0.950276	0.976923	1.92996	0.9375	0	1.92308
392	1	1	0.976982	0.950276	0.976982	1.92636	0.9375	0	1.92339
393	1	1	0.977041	0.950276	0.977041	1.93023	0.9375	0	1.92369
394	1	1	0.977099	0.950276	0.977099	1.93023	0.9375	0	1.924
395	1	1	0.977157	0.950276	0.977157	1.92664	0.9375	0	1.9243
396	1	1	0.977215	0.950549	0.977215	1.92692	0.9375	0	1.9246
397	1	1	0.977273	0.950549	0.977273	1.93077	0.9375	0	1.9249
398	1	1	0.97733	0.95082	0.97733	1.9272	0.9375	0	1.92885
399	1	1	0.977387	0.95082	0.977387	1.92748	0.937931	0	1.92885
400	1	1	0.977444	0.951087	0.977444	1.92776	0.938356	0	1.92885
401	1	1	0.9775	0.951087	0.9775	1.92803	0.938776	0	1.9252
402	1	1	0.977556	0.951351	0.977556	1.9283	0.938776	0	1.92549
403	1	1	0.977612	0.951613	0.977612	1.92857	0.938776	0	1.92941
404	1	1	0.977667	0.951613	0.977667	1.92884	0.939189	0	1.92941
405	1	1	0.977723	0.951613	0.977723	1.9291	0.939597	0	1.92941
406	1	1	0.977778	0.951613	0.977778	1.93284	0.94	0	1.92578
407	1	1	0.977833	0.951872	0.977833	1.93284	0.94	0	1.92607
408	1	1	0.977887	0.951872	0.977887	1.92937	0.94	0	1.92636
409	1	1	0.977941	0.951872	0.977941	1.93309	0.94	0	1.92664
410	1	1	0.977995	0.952128	0.977995	1.92963	0.94	0	1.9305
411	1	1	0.978049	0.952381	0.978049	1.92989	0.940397	0	1.9305
412	1	1	0.978102	0.952381	0.978102	1.93015	0.940789	0	1.92692
413	1	1	0.978155	0.952381	0.978155	1.9304	0.940789	0	1.9272
414	1	1	0.978208	0.952632	0.978208	1.93066	0.940789	0	1.92748
415	1	1	0.978261	0.95288	0.978261	1.93091	0.940789	0	1.92776
416	1	1	0.978313	0.953125	0.978313	1.93455	0.940789	0	1.93156
417	1	1	0.978365	0.953125	0.978365	1.93116	0.941176	0	1.92803
418	1	1	0.978417	0.953368	0.978417	1.93141	0.941176	0	1.9283
419	1	1	0.978469	0.953608	0.978469	1.93165	0.941176	0	1.92857
420	1	1	0.97852	0.953608	0.97852	1.93525	0.941176	0	1.92884
421	1	1	0.978571	0.953846	0.978571	1.9319	0.941176	0	1.93258
422	1	1	0.978622	0.954082	0.978622	1.93214	0.941558	0	1.9291
423	1	1	0.978673	0.954315	0.978673	1.93238	0.941558	0	1.92937
424	1	1	0.978723	0.954545	0.978723	1.93262	0.941558	0	1.93309
425	1	1	0.978774	0.954545	0.978774	1.93286	0.941935	0	1.92963
426	1	1	0.978824	0.954545	0.978824	1.9364	0.941935	0	1.92989
427	1	1	0.978873	0.954774	0.978873	1.9364	0.941935	0	1.93015
428	1	1	0.978923	0.954774	0.978923	1.9364	0.941935	0	1.9304
429	1	1	0.978972	0.955	0.978972	1.9364	0.941935	0	1.93407
430	1	1	0.979021	0.955224	0.979021	1.9331	0.942308	0	1.93407
431	1	1	0.97907	0.955446	0.97907	1.93333	0.942675	0	1.93407
432	1	1	0.979118	0.955665	0.979118	1.93684	0.943038	0	1.93407
433	1	1	0.979167	0.955882	0.979167	1.93357	0.943396	0	1.93066
434	1	1	0.979215	0.955882	0.979215	1.9338	0.943396	0	1.93091
435	1	1	0.979263	0.956098	0.979263	1.93403	0.943396	0	1.93116
436	1	1	0.97931	0.956098	0.97931	1.93426	0.943396	0	1.93141
437	1	1	0.979358	0.956311	0.979358	1.93772	0.943396	0	1.93165
438	1	1	0.979405	0.956522	0.979405	1.93448	0.943396	0	1.9319
439	1	1	0.979452	0.956731	0.979452	1.93471	0.943396	0	1.93214
440	1	1	0.979499	0.956731	0.979499	1.93814	0.943396	0	1.93571
441	1	1	0.979545	0.956938	0.979545	1.93493	0.94375	0	1.93238
442	1	1	0.979592	0.957143	0.979592	1.93836	0.94375	0	1.93262
443	1	1	0.979638	0.957143	0.979638	1.93515	0.94375	0	1.93286
444	1	1	0.979684	0.957346	0.979684	1.93537	0.94375	0	1.9331
445	1	1	0.97973	0.957346	0.97973	1.93559	0.94375	0	1.93333
446	1	1	0.979775	0.957346	0.979775	1.93581	0.94375	0	1.93357
447	1	1	0.979821	0.957346	0.979821	1.93603	0.94375	0	1.9338
448	1	1	0.979866	0.957346	0.979866	1.93624	0.94375	0	1.93728
449	1	1	0.979911	0.957346	0.979911	1.9396	0.944099	0	1.93403
450	1	1	0.979955	0.957346	0.979955	1.93645	0.944099	0	1.93426
451	1	1	0.98	0.957547	0.98	1.93667	0.944099	0	1.93448
452	1	1	0.980044	0.957746	0.980044	1.93688	0.944099	0	1.93471
453	1	1	0.980088	0.957746	0.980088	1.9402	0.944099	0	1.93493
454	1	1	0.980132	0.957746	0.980132	1.9402	0.944099	0	1.93515
455	1	1	0.980176	0.957746	0.980176	1.93709	0.944099	0	1.93537
456	1	1	0.98022	0.957746	0.98022	1.93729	0.944099	0	1.93559
457	1	1	0.980263	0.957944	0.980263	1.94059	0.944099	0	1.93581
458	1	1	0.980306	0.95814	0.980306	1.94059	0.944099	0	1.93603
459	1	1	0.980349	0.95814	0.980349	1.9375	0.944099	0	1.93624
460	1	1	0.980392	0.95814	0.980392	1.9377	0.944099	0	1.93645
461	1	1	0.980435	0.958333	0.980435	1.93791	0.944099	0	1.9398
462	1	1	0.980477	0.958333	0.980477	1.94118	0.944444	0	1.9398
463	1	1	0.980519	0.958333	0.980519	1.93811	0.944785	0	1.93667
464	1	1	0.980562	0.958333	0.980562	1.94137	0.944785	0	1.93688
465	1	1	0.980603	0.958333	0.980603	1.93831	0.944785	0	1.93709
466	1	1	0.980645	0.958525	0.980645	1.93851	0.944785	0	1.9404
467	1	1	0.980687	0.958716	0.980687	1.93871	0.945122	0	1.93729
468	1	1	0.980728	0.958904	0.980728	1.94194	0.945122	0	1.9375
469	1	1	0.980769	0.959091	0.980769	1.94194	0.945122	0	1.9377
470	1	1	0.98081	0.959276	0.98081	1.93891	0.945122	0	1.94098
471	1	1	0.980851	0.959459	0.980851	1.9391	0.945455	0	1.93791
472	1	1	0.980892	0.959641	0.980892	1.9393	0.945455	0	1.94118
473	1	1	0.980932	0.959821	0.980932	1.94249	0.945783	0	1.94118
474	1	1	0.980973	0.959821	0.980973	1.93949	0.946108	0	1.93811
475	1	1	0.981013	0.96	0.981013	1.93968	0.946108	0	1.94137
476	1	1	0.981053	0.960177	0.981053	1.94286	0.946429	0	1.93831
477	1	1	0.981092	0.960177	0.981092	1.93987	0.946429	0	1.93851
478	1	1	0.981132	0.960177	0.981132	1.94006	0.946429	0	1.93871
479	1	1	0.981172	0.960352	0.981172	1.94322	0.946429	0	1.94194
480	1	1	0.981211	0.960526	0.981211	1.94025	0.946746	0	1.93891
481	1	1	0.98125	0.960699	0.98125	1.94044	0.946746	0	1.94212
482	1	1	0.981289	0.960699	0.981289	1.94063	0.947059	0	1.94212
483	1	1	0.981328	0.96087	0.981328	1.94081	0.947368	0	1.9391
484	1	1	0.981366	0.96087	0.981366	1.94099	0.947368	0	1.9393
485	1	1	0.981405	0.961039	0.981405	1.9441	0.947368	0	1.93949
486	1	1	0.981443	0.961039	0.981443	1.94118	0.947368	0	1.93968
487	1	1	0.981481	0.961207	0.981481	1.94427	0.947368	0	1.93987
488	1	1	0.98152	0.961207	0.98152	1.94136	0.947368	0	1.94006
489	1	1	0.981557	0.961373	0.981557	1.94444	0.947368	0	1.94025
490	1	1	0.981595	0.961373	0.981595	1.94154	0.947368	0	1.94044
491	1	1	0.981633	0.961538	0.981633	1.94172	0.947368	0	1.94063
492	1	1	0.98167	0.961702	0.98167	1.94479	0.947368	0	1.94081
493	1	1	0.981707	0.961864	0.981707	1.9419	0.947368	0	1.94099
494	1	1	0.981744	0.962025	0.981744	1.94207	0.947368	0	1.94118
495	1	1	0.981781	0.962025	0.981781	1.94225	0.947368	0	1.94136
496	1	1	0.981818	0.962025	0.981818	1.94529	0.947368	0	1.94444
497	1	1	0.981855	0.962185	0.981855	1.94242	0.947674	0	1.94154
498	1	1	0.981891	0.962185	0.981891	1.9426	0.947674	0	1.94172
499	1	1	0.981928	0.962185	0.981928	1.94562	0.947674	0	1.9419
500	1	1	0.981964	0.962343	0.981964	1.94277	0.947674	0	1.94207
501	1	1	0.982	0.962343	0.982	1.94294	0.947674	0	1.94225
502	1	1	0.982036	0.9625	0.982036	1.94595	0.947674	0	1.94242
503	1	1	0.982072	0.9625	0.982072	1.94311	0.947674	0	1.9426
504	1	1	0.982107	0.9625	0.982107	1.94328	0.947674	0	1.94562
505	1	1	0.982143	0.9625	0.982143	1.94627	0.947977	0	1.94277
506	1	1	0.982178	0.9625	0.982178	1.94345	0.947977	0	1.94294
507	1	1	0.982213	0.962656	0.982213	1.94643	0.947977	0	1.94595
508	1	1	0.982249	0.96281	0.982249	1.94643	0.948276	0	1.94595
509	1	1	0.982283	0.962963	0.982283	1.94362	0.948571	0	1.94595
510	1	1	0.982318	0.962963	0.982318	1.94379	0.948864	0	1.94311
511	1	1	0.982353	0.962963	0.982353	1.94395	0.948864	0	1.94328
512	1	1	0.982387	0.962963	0.982387	1.94412	0.948864	0	1.94345
513	1	1	0.982422	0.963115	0.982422	1.94428	0.948864	0	1.94362
514	1	1	0.982456	0.963115	0.982456	1.94444	0.948864	0	1.94379
515	1	1	0.98249	0.963265	0.98249	1.94737	0.948864	0	1.94395
516	1	1	0.982524	0.963265	0.982524	1.94737	0.948864	0	1.9469
517	1	1	0.982558	0.963265	0.982558	1.94461	0.949153	0	1.94412
518	1	1	0.982592	0.963265	0.982592	1.94477	0.949153	0	1.94428
519	1	1	0.982625	0.963415	0.982625	1.94493	0.949153	0	1.94444
520	1	1	0.982659	0.963415	0.982659	1.94509	0.949153	0	1.94737
521	1	1	0.982692	0.963415	0.982692	1.94524	0.949438	0	1.94461
522	1	1	0.982726	0.963563	0.982726	1.9454	0.949438	0	1.94752
523	1	1	0.982759	0.963563	0.982759	1.94556	0.949721	0	1.94477
524	1	1	0.982792	0.96371	0.982792	1.94571	0.949721	0	1.94493
525	1	1	0.982824	0.963855	0.982824	1.94857	0.949721	0	1.94509
526	1	1	0.982857	0.963855	0.982857	1.94587	0.949721	0	1.94524
527	1	1	0.98289	0.964	0.98289	1.94602	0.949721	0	1.9454
528	1	1	0.982922	0.964143	0.982922	1.94618	0.949721	0	1.94556
529	1	1	0.982955	0.964143	0.982955	1.94901	0.949721	0	1.94842
530	1	1	0.982987	0.964286	0.982987	1.94633	0.95	0	1.94571
531	1	1	0.983019	0.964286	0.983019	1.94915	0.95	0	1.94857
532	1	1	0.983051	0.964286	0.983051	1.94648	0.950276	0	1.94587
533	1	1	0.983083	0.964427	0.983083	1.9493	0.950276	0	1.94602
534	1	1	0.983114	0.964567	0.983114	1.94663	0.950276	0	1.94618
535	1	1	0.983146	0.964567	0.983146	1.94678	0.950276	0	1.94633
536	1	1	0.983178	0.964706	0.983178	1.94693	0.950276	0	1.94915
537	1	1	0.983209	0.964706	0.983209	1.94708	0.950549	0	1.94648
538	1	1	0.98324	0.964844	0.98324	1.94722	0.950549	0	1.94663
539	1	1	0.983271	0.964981	0.983271	1.94737	0.950549	0	1.94944
540	1	1	0.983302	0.965116	0.983302	1.94751	0.95082	0	1.94678
541	1	1	0.983333	0.965251	0.983333	1.95028	0.95082	0	1.94693
542	1	1	0.983364	0.965385	0.983364	1.94766	0.95082	0	1.94708
543	1	1	0.983395	0.965517	0.983395	1.9478	0.95082	0	1.94722
544	1	1	0.983425	0.965649	0.983425	1.94795	0.95082	0	1.95
545	1	1	0.983456	0.965779	0.983456	1.94809	0.951087	0	1.95
546	1	1	0.983486	0.965909	0.983486	1.94823	0.951351	0	1.94737
547	1	1	0.983516	0.966038	0.983516	1.95095	0.951351	0	1.94751
548	1	1	0.983547	0.966165	0.983547	1.94837	0.951351	0	1.94766
549	1	1	0.983577	0.966165	0.983577	1.94851	0.951351	0	1.95041
550	1	1	0.983607	0.966292	0.983607	1.94865	0.951613	0	1.9478
551	1	1	0.983636	0.966418	0.983636	1.94879	0.951613	0	1.94795
552	1	1	0.983666	0.966543	0.983666	1.95148	0.951613	0	1.94809
553	1	1	0.983696	0.966543	0.983696	1.95148	0.951613	0	1.94823
554	1	1	0.983725	0.966543	0.983725	1.94892	0.951613	0	1.95095
555	1	1	0.983755	0.966667	0.983755	1.95161	0.951872	0	1.94837
556	1	1	0.983784	0.96679	0.983784	1.94906	0.951872	0	1.94851
557	1	1	0.983813	0.966912	0.983813	1.9492	0.951872	0	1.94865
558	1	1	0.983842	0.966912	0.983842	1.94933	0.951872	0	1.94879
559	1	1	0.983871	0.966912	0.983871	1.94947	0.951872	0	1.95148
560	1	1	0.9839	0.967033	0.9839	1.95213	0.952128	0	1.94892
561	1	1	0.983929	0.967153	0.983929	1.9496	0.952128	0	1.94906
562	1	1	0.983957	0.967153	0.983957	1.95225	0.952128	0	1.95174
563	1	1	0.983986	0.967273	0.983986	1.94974	0.952381	0	1.9492
564	1	1	0.984014	0.967391	0.984014	1.95238	0.952381	0	1.94933
565	1	1	0.984043	0.967509	0.984043	1.94987	0.952381	0	1.952
566	1	1	0.984071	0.967626	0.984071	1.95	0.952632	0	1.94947
567	1	1	0.984099	0.967742	0.984099	1.95013	0.952632	0	1.95213
568	1	1	0.984127	0.967857	0.984127	1.95026	0.95288	0	1.9496
569	1	1	0.984155	0.967857	0.984155	1.95039	0.95288	0	1.94974
570	1	1	0.984183	0.967972	0.984183	1.95052	0.95288	0	1.94987
571	1	1	0.984211	0.967972	0.984211	1.95065	0.95288	0	1.95
572	1	1	0.984238	0.967972	0.984238	1.95078	0.95288	0	1.95013
573	1	1	0.984266	0.967972	0.984266	1.9509	0.95288	0	1.95276
574	1	1	0.984293	0.967972	0.984293	1.95103	0.953125	0	1.95026
575	1	1	0.984321	0.967972	0.984321	1.95116	0.953125	0	1.95288
576	1	1	0.984348	0.968085	0.984348	1.95373	0.953368	0	1.95039
577	1	1	0.984375	0.968198	0.984375	1.95128	0.953368	0	1.95052
578	1	1	0.984402	0.96831	0.984402	1.95385	0.953368	0	1.95065
579	1	1	0.984429	0.96831	0.984429	1.95141	0.953368	0	1.95078
580	1	1	0.984456	0.96831	0.984456	1.95153	0.953368	0	1.9509
581	1	1	0.984483	0.96831	0.984483	1.95408	0.953368	0	1.95349
582	1	1	0.984509	0.968421	0.984509	1.95408	0.953608	0	1.95103
583	1	1	0.984536	0.968531	0.984536	1.95165	0.953608	0	1.95361
584	1	1	0.984563	0.968641	0.984563	1.9542	0.953846	0	1.95116
585	1	1	0.984589	0.96875	0.984589	1.95178	0.953846	0	1.95128
586	1	1	0.984615	0.96875	0.984615	1.95431	0.953846	0	1.95141
587	1	1	0.984642	0.968858	0.984642	1.9519	0.953846	0	1.95396
588	1	1	0.984668	0.968858	0.984668	1.95202	0.954082	0	1.95396
589	1	1	0.984694	0.968858	0.984694	1.95214	0.954315	0	1.95153
590	1	1	0.98472	0.968966	0.98472	1.95466	0.954315	0	1.95165
591	1	1	0.984746	0.969072	0.984746	1.95226	0.954315	0	1.95178
592	1	1	0.984772	0.969072	0.984772	1.95238	0.954315	0	1.9519
593	1	1	0.984797	0.969072	0.984797	1.9525	0.954315	0	1.95202
594	1	1	0.984823	0.969178	0.984823	1.955	0.954315	0	1.95455
595	1	1	0.984848	0.969178	0.984848	1.95262	0.954545	0	1.95214
596	1	1	0.984874	0.969178	0.984874	1.95274	0.954545	0	1.95226
597	1	1	0.984899	0.969283	0.984899	1.95285	0.954545	0	1.95238
598	1	1	0.984925	0.969388	0.984925	1.95297	0.954545	0	1.9525
599	1	1	0.98495	0.969492	0.98495	1.95309	0.954545	0	1.95262
600	1	1	0.984975	0.969595	0.984975	1.9532	0.954545	0	1.95274
601	1	1	0.985	0.969697	0.985	1.95332	0.954545	0	1.95522
602	1	1	0.985025	0.969697	0.985025	1.95343	0.954774	0	1.95522
603	1	1	0.98505	0.969697	0.98505	1.95355	0.955	0	1.95285
604	1	1	0.985075	0.969799	0.985075	1.95599	0.955	0	1.95297
605	1	1	0.985099	0.9699	0.985099	1.95366	0.955	0	1.95545
606	1	1	0.985124	0.97	0.985124	1.95377	0.955224	0	1.95309
607	1	1	0.985149	0.97	0.985149	1.9562	0.955224	0	1.9532
608	1	1	0.985173	0.9701	0.985173	1.9562	0.955224	0	1.95332
609	1	1	0.985197	0.970199	0.985197	1.95388	0.955224	0	1.95343
610	1	1	0.985222	0.970297	0.985222	1.954	0.955224	0	1.95355
611	1	1	0.985246	0.970297	0.985246	1.95411	0.955224	0	1.95599
612	1	1	0.98527	0.970395	0.98527	1.95422	0.955446	0	1.95366
613	1	1	0.985294	0.970395	0.985294	1.95433	0.955446	0	1.95377
614	1	1	0.985318	0.970395	0.985318	1.95444	0.955446	0	1.95388
615	1	1	0.985342	0.970492	0.985342	1.95455	0.955446	0	1.954
616	1	1	0.985366	0.970588	0.985366	1.95465	0.955446	0	1.95642
617	1	1	0.98539	0.970684	0.98539	1.95476	0.955665	0	1.95411
618	1	1	0.985413	0.970684	0.985413	1.95714	0.955665	0	1.95422
619	1	1	0.985437	0.970779	0.985437	1.95487	0.955665	0	1.95663
620	1	1	0.98546	0.970779	0.98546	1.95724	0.955882	0	1.95433
621	1	1	0.985484	0.970779	0.985484	1.95498	0.955882	0	1.95444
622	1	1	0.985507	0.970779	0.985507	1.95508	0.955882	0	1.95455
623	1	1	0.985531	0.970779	0.985531	1.95745	0.955882	0	1.95465
624	1	1	0.985554	0.970874	0.985554	1.95519	0.955882	0	1.95476
625	1	1	0.985577	0.970968	0.985577	1.95755	0.955882	0	1.95487
626	1	1	0.9856	0.970968	0.9856	1.95529	0.955882	0	1.95724
627	1	1	0.985623	0.970968	0.985623	1.95765	0.956098	0	1.95498
628	1	1	0.985646	0.970968	0.985646	1.9554	0.956098	0	1.95508
629	1	1	0.985669	0.971061	0.985669	1.9555	0.956098	0	1.95519
630	1	1	0.985692	0.971061	0.985692	1.95561	0.956098	0	1.95755
631	1	1	0.985714	0.971154	0.985714	1.95571	0.956311	0	1.95529
632	1	1	0.985737	0.971154	0.985737	1.95804	0.956311	0	1.9554
633	1	1	0.985759	0.971246	0.985759	1.95581	0.956311	0	1.9555
634	1	1	0.985782	0.971338	0.985782	1.95592	0.956311	0	1.95561
635	1	1	0.985804	0.971338	0.985804	1.95602	0.956311	0	1.95571
636	1	1	0.985827	0.971338	0.985827	1.95612	0.956311	0	1.95581
637	1	1	0.985849	0.971429	0.985849	1.95622	0.956311	0	1.95814
638	1	1	0.985871	0.971519	0.985871	1.95632	0.956522	0	1.95592
639	1	1	0.985893	0.971519	0.985893	1.95642	0.956522	0	1.95602
640	1	1	0.985915	0.971609	0.985915	1.95652	0.956522	0	1.95612
641	1	1	0.985938	0.971698	0.985938	1.95662	0.956522	0	1.95622
642	1	1	0.985959	0.971698	0.985959	1.95672	0.956522	0	1.95632
643	1	1	0.985981	0.971787	0.985981	1.95682	0.956522	0	1.95642
644	1	1	0.986003	0.971875	0.986003	1.95692	0.956522	0	1.95652
645	1	1	0.986025	0.971875	0.986025	1.95701	0.956522	0	1.95662
646	1	1	0.986047	0.971963	0.986047	1.95711	0.956522	0	1.95672
647	1	1	0.986068	0.971963	0.986068	1.95937	0.956522	0	1.95682
648	1	1	0.98609	0.971963	0.98609	1.95721	0.956522	0	1.95909
649	1	1	0.986111	0.97205	0.986111	1.95946	0.956731	0	1.95909
650	1	1	0.986133	0.972136	0.986133	1.95946	0.956938	0	1.95692
651	1	1	0.986154	0.972222	0.986154	1.9573	0.956938	0	1.95701
652	1	1	0.986175	0.972308	0.986175	1.9574	0.956938	0	1.95711
653	1	1	0.986196	0.972308	0.986196	1.95964	0.956938	0	1.95721
654	1	1	0.986217	0.972308	0.986217	1.95964	0.956938	0	1.9573
655	1	1	0.986239	0.972308	0.986239	1.95749	0.956938	0	1.9574
656	1	1	0.98626	0.972308	0.98626	1.95759	0.956938	0	1.95749
657	1	1	0.98628	0.972308	0.98628	1.95768	0.956938	0	1.95759
658	1	1	0.986301	0.972393	0.986301	1.95778	0.956938	0	1.95768
659	1	1	0.986322	0.972477	0.986322	1.96	0.956938	0	1.95778
660	1	1	0.986343	0.972561	0.986343	1.95787	0.956938	0	1.95787
661	1	1	0.986364	0.972644	0.986364	1.95796	0.956938	0	1.95796
662	1	1	0.986384	0.972727	0.986384	1.95806	0.956938	0	1.95806
663	1	1	0.986405	0.972727	0.986405	1.95815	0.956938	0	1.95815
664	1	1	0.986425	0.972727	0.986425	1.96035	0.956938	0	1.95824
665	1	1	0.986446	0.972727	0.986446	1.96035	0.956938	0	1.95833
666	1	1	0.986466	0.972727	0.986466	1.95824	0.956938	0	1.95842
667	1	1	0.986486	0.972727	0.986486	1.96044	0.956938	0	1.96061
668	1	1	0.986507	0.972727	0.986507	1.96044	0.957143	0	1.95852
669	1	1	0.986527	0.972727	0.986527	1.95833	0.957143	0	1.95861
670	1	1	0.986547	0.972727	0.986547	1.95842	0.957143	0	1.9587
671	1	1	0.986567	0.97281	0.986567	1.96061	0.957143	0	1.95879
672	1	1	0.986587	0.97281	0.986587	1.96061	0.957143	0	1.96095
673	1	1	0.986607	0.972892	0.986607	1.95852	0.957346	0	1.95887
674	1	1	0.986627	0.972892	0.986627	1.95861	0.957346	0	1.96104
675	1	1	0.986647	0.972892	0.986647	1.96078	0.957547	0	1.95896
676	1	1	0.986667	0.972892	0.986667	1.9587	0.957547	0	1.95905
677	1	1	0.986686	0.972973	0.986686	1.95879	0.957547	0	1.95914
678	1	1	0.986706	0.972973	0.986706	1.95887	0.957547	0	1.96129
679	1	1	0.986726	0.972973	0.986726	1.95896	0.957746	0	1.95923
680	1	1	0.986745	0.973054	0.986745	1.95905	0.957746	0	1.95931
681	1	1	0.986765	0.973054	0.986765	1.95914	0.957746	0	1.9594
682	1	1	0.986784	0.973054	0.986784	1.95923	0.957746	0	1.95949
683	1	1	0.986804	0.973054	0.986804	1.96137	0.957746	0	1.95957
684	1	1	0.986823	0.973134	0.986823	1.95931	0.957746	0	1.95966
685	1	1	0.986842	0.973134	0.986842	1.96146	0.957746	0	1.95975
686	1	1	0.986861	0.973214	0.986861	1.96146	0.957746	0	1.95983
687	1	1	0.98688	0.973294	0.98688	1.96146	0.957746	0	1.95992
688	1	1	0.9869	0.973294	0.9869	1.9594	0.957746	0	1.96
689	1	1	0.986919	0.973294	0.986919	1.96154	0.957746	0	1.96008
690	1	1	0.986938	0.973294	0.986938	1.95949	0.957746	0	1.96017
691	1	1	0.986957	0.973294	0.986957	1.96162	0.957746	0	1.96025
692	1	1	0.986975	0.973373	0.986975	1.95957	0.957746	0	1.96033
693	1	1	0.986994	0.973373	0.986994	1.95966	0.957746	0	1.96242
694	1	1	0.987013	0.973451	0.987013	1.95975	0.957944	0	1.96042
695	1	1	0.987032	0.973451	0.987032	1.95983	0.957944	0	1.9605
696	1	1	0.98705	0.973451	0.98705	1.95992	0.957944	0	1.96258
697	1	1	0.987069	0.973451	0.987069	1.96	0.95814	0	1.96058
698	1	1	0.987088	0.973529	0.987088	1.96008	0.95814	0	1.96066
699	1	1	0.987106	0.973529	0.987106	1.96017	0.95814	0	1.96273
700	1	1	0.987124	0.973529	0.987124	1.96025	0.958333	0	1.96074
701	1	1	0.987143	0.973529	0.987143	1.96033	0.958333	0	1.96281
702	1	1	0.987161	0.973529	0.987161	1.96042	0.958525	0	1.96281
703	1	1	0.987179	0.973529	0.987179	1.9605	0.958716	0	1.96281
704	1	1	0.987198	0.973607	0.987198	1.96058	0.958904	0	1.96281
705	1	1	0.987216	0.973684	0.987216	1.96066	0.959091	0	1.96281
706	1	1	0.987234	0.973761	0.987234	1.96273	0.959276	0	1.96082
707	1	1	0.987252	0.973837	0.987252	1.96074	0.959276	0	1.96091
708	1	1	0.98727	0.973837	0.98727	1.96082	0.959276	0	1.96099
709	1	1	0.987288	0.973913	0.987288	1.96091	0.959276	0	1.96107
710	1	1	0.987306	0.973913	0.987306	1.96099	0.959276	0	1.96311
711	1	1	0.987324	0.973988	0.987324	1.96107	0.959459	0	1.96311
712	1	1	0.987342	0.974063	0.987342	1.96115	0.959641	0	1.96115
713	1	1	0.98736	0.974063	0.98736	1.96319	0.959641	0	1.96122
714	1	1	0.987377	0.974063	0.987377	1.96122	0.959641	0	1.9613
715	1	1	0.987395	0.974138	0.987395	1.96327	0.959641	0	1.96138
716	1	1	0.987413	0.974212	0.987413	1.96327	0.959641	0	1.96341
717	1	1	0.98743	0.974286	0.98743	1.9613	0.959821	0	1.96341
718	1	1	0.987448	0.974359	0.987448	1.96334	0.96	0	1.96341
719	1	1	0.987465	0.974359	0.987465	1.96138	0.960177	0	1.96146
720	1	1	0.987483	0.974432	0.987483	1.96146	0.960177	0	1.96154
721	1	1	0.9875	0.974432	0.9875	1.96349	0.960177	0	1.96162
722	1	1	0.987517	0.974432	0.987517	1.96154	0.960177	0	1.96169
723	1	1	0.987535	0.974432	0.987535	1.96356	0.960177	0	1.96371
724	1	1	0.987552	0.974432	0.987552	1.96162	0.960352	0	1.96371
725	1	1	0.987569	0.974432	0.987569	1.96169	0.960526	0	1.96177
726	1	1	0.987586	0.974432	0.987586	1.96177	0.960526	0	1.96378
727	1	1	0.987603	0.974432	0.987603	1.96185	0.960699	0	1.96378
728	1	1	0.98762	0.974432	0.98762	1.96386	0.96087	0	1.96185
729	1	1	0.987637	0.974432	0.987637	1.96386	0.96087	0	1.96192
730	1	1	0.987654	0.974504	0.987654	1.96192	0.96087	0	1.962
731	1	1	0.987671	0.974576	0.987671	1.962	0.96087	0	1.96208
732	1	1	0.987688	0.974648	0.987688	1.964	0.96087	0	1.96215
733	1	1	0.987705	0.974719	0.987705	1.96208	0.96087	0	1.96414
734	1	1	0.987722	0.974719	0.987722	1.96407	0.961039	0	1.96414
735	1	1	0.987738	0.974719	0.987738	1.96407	0.961207	0	1.96414
736	1	1	0.987755	0.974719	0.987755	1.96215	0.961373	0	1.96223
737	1	1	0.987772	0.974719	0.987772	1.96414	0.961373	0	1.96421
738	1	1	0.987788	0.97479	0.987788	1.96223	0.961538	0	1.9623
739	1	1	0.987805	0.97479	0.987805	1.9623	0.961538	0	1.96238
740	1	1	0.987821	0.97486	0.987821	1.96429	0.961538	0	1.96436
741	1	1	0.987838	0.97493	0.987838	1.96238	0.961702	0	1.96245
742	1	1	0.987854	0.975	0.987854	1.96436	0.961702	0	1.96252
743	1	1	0.987871	0.975069	0.987871	1.96245	0.961702	0	1.9626
744	1	1	0.987887	0.975069	0.987887	1.96252	0.961702	0	1.96267
745	1	1	0.987903	0.975138	0.987903	1.9626	0.961702	0	1.96464
746	1	1	0.987919	0.975207	0.987919	1.96267	0.961864	0	1.96275
747	1	1	0.987936	0.975207	0.987936	1.96275	0.961864	0	1.96282
748	1	1	0.987952	0.975207	0.987952	1.96282	0.961864	0	1.96289
749	1	1	0.987968	0.975275	0.987968	1.96477	0.961864	0	1.96296
750	1	1	0.987984	0.975275	0.987984	1.96289	0.961864	0	1.96304
751	1	1	0.988	0.975275	0.988	1.96296	0.961864	0	1.96311
752	1	1	0.988016	0.975275	0.988016	1.96304	0.961864	0	1.96318
753	1	1	0.988032	0.975342	0.988032	1.96311	0.961864	0	1.96512
754	1	1	0.988048	0.975342	0.988048	1.96318	0.962025	0	1.96325
755	1	1	0.988064	0.97541	0.988064	1.96325	0.962025	0	1.96518
756	1	1	0.988079	0.975477	0.988079	1.96332	0.962185	0	1.96518
757	1	1	0.988095	0.975543	0.988095	1.96339	0.962343	0	1.96332
758	1	1	0.988111	0.975543	0.988111	1.96346	0.962343	0	1.96339
759	1	1	0.988127	0.975543	0.988127	1.96353	0.962343	0	1.96346
760	1	1	0.988142	0.97561	0.988142	1.9636	0.962343	0	1.96353
761	1	1	0.988158	0.975676	0.988158	1.96367	0.962343	0	1.9636
762	1	1	0.988173	0.975676	0.988173	1.96374	0.962343	0	1.96367
763	1	1	0.988189	0.975741	0.988189	1.96381	0.962343	0	1.96374
764	1	1	0.988204	0.975806	0.988204	1.96388	0.962343	0	1.96565
765	1	1	0.98822	0.975871	0.98822	1.96395	0.9625	0	1.96381
766	1	1	0.988235	0.975871	0.988235	1.96402	0.9625	0	1.96388
767	1	1	0.988251	0.975936	0.988251	1.96408	0.9625	0	1.96578
768	1	1	0.988266	0.976	0.988266	1.96415	0.962656	0	1.96395
769	1	1	0.988281	0.976	0.988281	1.96604	0.962656	0	1.96402
770	1	1	0.988296	0.976064	0.988296	1.96422	0.962656	0	1.96408
771	1	1	0.988312	0.976064	0.988312	1.96429	0.962656	0	1.96597
772	1	1	0.988327	0.976127	0.988327	1.96435	0.96281	0	1.96415
773	1	1	0.988342	0.976127	0.988342	1.96623	0.96281	0	1.96422
774	1	1	0.988357	0.976127	0.988357	1.96442	0.96281	0	1.96429
775	1	1	0.988372	0.97619	0.988372	1.96629	0.96281	0	1.96435
776	1	1	0.988387	0.976253	0.988387	1.96629	0.96281	0	1.96442
777	1	1	0.988402	0.976253	0.988402	1.96449	0.96281	0	1.96629
778	1	1	0.988417	0.976316	0.988417	1.96455	0.962963	0	1.96449
779	1	1	0.988432	0.976316	0.988432	1.96462	0.962963	0	1.96455
780	1	1	0.988447	0.976316	0.988447	1.96468	0.962963	0	1.96642
781	1	1	0.988462	0.976316	0.988462	1.96475	0.963115	0	1.96462
782	1	1	0.988476	0.976316	0.988476	1.9666	0.963115	0	1.96648
783	1	1	0.988491	0.976378	0.988491	1.96481	0.963265	0	1.96468
784	1	1	0.988506	0.97644	0.988506	1.96488	0.963265	0	1.96475
785	1	1	0.98852	0.97644	0.98852	1.96494	0.963265	0	1.9666
786	1	1	0.988535	0.976501	0.988535	1.96501	0.963415	0	1.9666
787	1	1	0.98855	0.976501	0.98855	1.96507	0.963563	0	1.96481
788	1	1	0.988564	0.976562	0.988564	1.96514	0.963563	0	1.96667
789	1	1	0.988579	0.976562	0.988579	1.9652	0.96371	0	1.96488
790	1	1	0.988593	0.976562	0.988593	1.96527	0.96371	0	1.96673
791	1	1	0.988608	0.976623	0.988608	1.96533	0.963855	0	1.96673
792	1	1	0.988622	0.976623	0.988622	1.96539	0.964	0	1.96494
793	1	1	0.988636	0.976684	0.988636	1.96545	0.964	0	1.96501
794	1	1	0.988651	0.976744	0.988651	1.96552	0.964	0	1.96685
795	1	1	0.988665	0.976744	0.988665	1.96733	0.964143	0	1.96507
796	1	1	0.988679	0.976804	0.988679	1.96733	0.964143	0	1.96691
797	1	1	0.988693	0.976804	0.988693	1.96733	0.964286	0	1.96514
798	1	1	0.988708	0.976804	0.988708	1.96558	0.964286	0	1.96697
799	1	1	0.988722	0.976804	0.988722	1.96564	0.964427	0	1.9652
800	1	1	0.988736	0.976864	0.988736	1.96745	0.964427	0	1.96527
801	1	1	0.98875	0.976864	0.98875	1.9657	0.964427	0	1.96709
802	1	1	0.988764	0.976864	0.988764	1.96577	0.964567	0	1.96709
803	1	1	0.988778	0.976864	0.988778	1.96757	0.964706	0	1.96533
804	1	1	0.988792	0.976864	0.988792	1.96583	0.964706	0	1.96539
805	1	1	0.988806	0.976864	0.988806	1.96589	0.964706	0	1.96545
806	1	1	0.98882	0.976864	0.98882	1.96595	0.964706	0	1.96727
807	1	1	0.988834	0.976923	0.988834	1.96774	0.964844	0	1.96552
808	1	1	0.988848	0.976923	0.988848	1.96601	0.964844	0	1.96558
809	1	1	0.988861	0.976982	0.988861	1.96607	0.964844	0	1.96564
810	1	1	0.988875	0.976982	0.988875	1.96613	0.964844	0	1.9657
811	1	1	0.988889	0.977041	0.988889	1.96791	0.964844	0	1.96577
812	1	1	0.988903	0.977041	0.988903	1.96619	0.964844	0	1.96757
813	1	1	0.988916	0.977041	0.988916	1.96797	0.964981	0	1.96583
814	1	1	0.98893	0.977099	0.98893	1.96625	0.964981	0	1.96589
815	1	1	0.988943	0.977157	0.988943	1.96631	0.964981	0	1.96768
816	1	1	0.988957	0.977215	0.988957	1.96637	0.965116	0	1.96595
817	1	1	0.988971	0.977273	0.988971	1.96643	0.965116	0	1.96774
818	1	1	0.988984	0.977273	0.988984	1.9682	0.965251	0	1.96601
819	1	1	0.988998	0.977273	0.988998	1.96649	0.965251	0	1.96607
820	1	1	0.989011	0.977273	0.989011	1.96825	0.965251	0	1.96613
821	1	1	0.989024	0.97733	0.989024	1.96655	0.965251	0	1.96791
822	1	1	0.989038	0.97733	0.989038	1.96661	0.965385	0	1.96619
823	1	1	0.989051	0.97733	0.989051	1.96667	0.965385	0	1.96625
824	1	1	0.989064	0.97733	0.989064	1.96673	0.965385	0	1.96803
825	1	1	0.989078	0.977387	0.989078	1.96848	0.965517	0	1.96631
826	1	1	0.989091	0.977444	0.989091	1.96848	0.965517	0	1.96809
827	1	1	0.989104	0.9775	0.989104	1.96678	0.965649	0	1.96637
828	1	1	0.989117	0.9775	0.989117	1.96684	0.965649	0	1.96814
829	1	1	0.98913	0.977556	0.98913	1.96859	0.965779	0	1.96643
830	1	1	0.989144	0.977556	0.989144	1.9669	0.965779	0	1.9682
831	1	1	0.989157	0.977556	0.989157	1.96696	0.965909	0	1.9682
832	1	1	0.98917	0.977556	0.98917	1.9687	0.966038	0	1.96649
833	1	1	0.989183	0.977556	0.989183	1.96701	0.966038	0	1.96655
834	1	1	0.989196	0.977612	0.989196	1.96707	0.966038	0	1.96831
835	1	1	0.989209	0.977667	0.989209	1.9688	0.966165	0	1.96661
836	1	1	0.989222	0.977723	0.989222	1.9688	0.966165	0	1.96667
837	1	1	0.989234	0.977723	0.989234	1.9688	0.966165	0	1.96673
838	1	1	0.989247	0.977723	0.989247	1.96713	0.966165	0	1.96678
839	1	1	0.98926	0.977723	0.98926	1.96718	0.966165	0	1.96853
840	1	1	0.989273	0.977778	0.989273	1.96724	0.966292	0	1.96853
841	1	1	0.989286	0.977833	0.989286	1.9673	0.966418	0	1.96684
842	1	1	0.989298	0.977833	0.989298	1.96735	0.966418	0	1.9669
843	1	1	0.989311	0.977833	0.989311	1.96907	0.966418	0	1.96864
844	1	1	0.989324	0.977887	0.989324	1.96741	0.966543	0	1.96696
845	1	1	0.989336	0.977941	0.989336	1.96747	0.966543	0	1.96701
846	1	1	0.989349	0.977995	0.989349	1.96918	0.966543	0	1.96707
847	1	1	0.989362	0.977995	0.989362	1.96752	0.966543	0	1.9688
848	1	1	0.989374	0.977995	0.989374	1.96758	0.966667	0	1.96713
849	1	1	0.989387	0.977995	0.989387	1.96763	0.966667	0	1.96718
850	1	1	0.989399	0.978049	0.989399	1.96934	0.966667	0	1.96891
851	1	1	0.989412	0.978049	0.989412	1.96769	0.96679	0	1.96891
852	1	1	0.989424	0.978102	0.989424	1.96774	0.966912	0	1.96724
853	1	1	0.989437	0.978155	0.989437	1.9678	0.966912	0	1.96897
854	1	1	0.989449	0.978208	0.989449	1.96785	0.967033	0	1.9673
855	1	1	0.989461	0.978208	0.989461	1.96954	0.967033	0	1.96735
856	1	1	0.989474	0.978261	0.989474	1.96954	0.967033	0	1.96907
857	1	1	0.989486	0.978313	0.989486	1.96791	0.967153	0	1.96907
858	1	1	0.989498	0.978365	0.989498	1.96796	0.967273	0	1.96741
859	1	1	0.98951	0.978417	0.98951	1.96801	0.967273	0	1.96747
860	1	1	0.989523	0.978469	0.989523	1.9697	0.967273	0	1.96918
861	1	1	0.989535	0.97852	0.989535	1.9697	0.967391	0	1.96752
862	1	1	0.989547	0.978571	0.989547	1.96807	0.967391	0	1.96758
863	1	1	0.989559	0.978622	0.989559	1.96812	0.967391	0	1.96763
864	1	1	0.989571	0.978673	0.989571	1.9698	0.967391	0	1.96934
865	1	1	0.989583	0.978673	0.989583	1.96817	0.967509	0	1.96769
866	1	1	0.989595	0.978673	0.989595	1.96823	0.967509	0	1.96774
867	1	1	0.989607	0.978723	0.989607	1.96828	0.967509	0	1.9678
868	1	1	0.989619	0.978723	0.989619	1.96833	0.967509	0	1.96785
869	1	1	0.989631	0.978774	0.989631	1.96839	0.967509	0	1.96954
870	1	1	0.989643	0.978824	0.989643	1.96844	0.967626	0	1.96791
871	1	1	0.989655	0.978824	0.989655	1.9701	0.967626	0	1.96959
872	1	1	0.989667	0.978873	0.989667	1.96849	0.967742	0	1.96959
873	1	1	0.989679	0.978873	0.989679	1.97015	0.967857	0	1.96959
874	1	1	0.989691	0.978873	0.989691	1.97015	0.967972	0	1.96796
875	1	1	0.989703	0.978873	0.989703	1.96854	0.967972	0	1.96801
876	1	1	0.989714	0.978923	0.989714	1.9702	0.967972	0	1.96807
877	1	1	0.989726	0.978972	0.989726	1.9686	0.967972	0	1.96975
878	1	1	0.989738	0.978972	0.989738	1.96865	0.968085	0	1.96812
879	1	1	0.989749	0.979021	0.989749	1.9687	0.968085	0	1.9698
880	1	1	0.989761	0.97907	0.989761	1.96875	0.968198	0	1.9698
881	1	1	0.989773	0.979118	0.989773	1.9688	0.96831	0	1.96817
882	1	1	0.989784	0.979167	0.989784	1.96885	0.96831	0	1.96985
883	1	1	0.989796	0.979215	0.989796	1.9689	0.968421	0	1.96823
884	1	1	0.989807	0.979215	0.989807	1.96895	0.968421	0	1.96828
885	1	1	0.989819	0.979215	0.989819	1.969	0.968421	0	1.96833
886	1	1	0.989831	0.979263	0.989831	1.96906	0.968421	0	1.97
887	1	1	0.989842	0.979263	0.989842	1.96911	0.968531	0	1.97
888	1	1	0.989853	0.97931	0.989853	1.97073	0.968641	0	1.97
889	1	1	0.989865	0.979358	0.989865	1.96916	0.96875	0	1.96839
890	1	1	0.989876	0.979405	0.989876	1.96921	0.96875	0	1.97005
891	1	1	0.989888	0.979405	0.989888	1.96926	0.968858	0	1.96844
892	1	1	0.989899	0.979452	0.989899	1.96931	0.968858	0	1.96849
893	1	1	0.98991	0.979452	0.98991	1.96935	0.968858	0	1.96854
894	1	1	0.989922	0.979452	0.989922	1.9694	0.968858	0	1.9686
895	1	1	0.989933	0.979452	0.989933	1.96945	0.968858	0	1.96865
896	1	1	0.989944	0.979499	0.989944	1.9695	0.968858	0	1.9703
897	1	1	0.989955	0.979545	0.989955	1.97111	0.968966	0	1.9687
898	1	1	0.989967	0.979592	0.989967	1.96955	0.968966	0	1.96875
899	1	1	0.989978	0.979592	0.989978	1.9696	0.968966	0	1.97039
900	1	1	0.989989	0.979638	0.989989	1.96965	0.969072	0	1.9688
901	1	1	0.99	0.979684	0.99	1.97125	0.969072	0	1.96885
902	1	1	0.990011	0.979684	0.990011	1.9697	0.969072	0	1.9689
903	1	1	0.990022	0.97973	0.990022	1.96975	0.969072	0	1.96895
904	1	1	0.990033	0.979775	0.990033	1.96979	0.969072	0	1.97059
905	1	1	0.990044	0.979775	0.990044	1.96984	0.969178	0	1.97059
906	1	1	0.990055	0.979775	0.990055	1.96989	0.969283	0	1.969
907	1	1	0.990066	0.979775	0.990066	1.97147	0.969283	0	1.97064
908	1	1	0.990077	0.979821	0.990077	1.96994	0.969388	0	1.96906
909	1	1	0.990088	0.979821	0.990088	1.96998	0.969388	0	1.96911
910	1	1	0.990099	0.979821	0.990099	1.97003	0.969388	0	1.96916
911	1	1	0.99011	0.979821	0.99011	1.97161	0.969388	0	1.97078
912	1	1	0.990121	0.979821	0.990121	1.97008	0.969492	0	1.97078
913	1	1	0.990132	0.979821	0.990132	1.97013	0.969595	0	1.97078
914	1	1	0.990142	0.979866	0.990142	1.97017	0.969697	0	1.96921
915	1	1	0.990153	0.979911	0.990153	1.97022	0.969697	0	1.96926
916	1	1	0.990164	0.979911	0.990164	1.97027	0.969697	0	1.96931
917	1	1	0.990175	0.979955	0.990175	1.97031	0.969697	0	1.96935
918	1	1	0.990185	0.979955	0.990185	1.97036	0.969697	0	1.97097
919	1	1	0.990196	0.98	0.990196	1.9704	0.969799	0	1.97097
920	1	1	0.990207	0.98	0.990207	1.97196	0.9699	0	1.97097
921	1	1	0.990217	0.98	0.990217	1.97196	0.97	0	1.97097
922	1	1	0.990228	0.980044	0.990228	1.97045	0.9701	0	1.97097
923	1	1	0.990239	0.980044	0.990239	1.9705	0.970199	0	1.9694
924	1	1	0.990249	0.980044	0.990249	1.97054	0.970199	0	1.97101
925	1	1	0.99026	0.980044	0.99026	1.97059	0.970297	0	1.96945
926	1	1	0.99027	0.980044	0.99027	1.97214	0.970297	0	1.9695
927	1	1	0.990281	0.980088	0.990281	1.97214	0.970297	0	1.96955
928	1	1	0.990291	0.980088	0.990291	1.97063	0.970297	0	1.97115
929	1	1	0.990302	0.980132	0.990302	1.97068	0.970395	0	1.9696
930	1	1	0.990312	0.980176	0.990312	1.97072	0.970395	0	1.9712
931	1	1	0.990323	0.980176	0.990323	1.97077	0.970492	0	1.96965
932	1	1	0.990333	0.980176	0.990333	1.97081	0.970492	0	1.9697
933	1	1	0.990343	0.98022	0.990343	1.97086	0.970492	0	1.97129
934	1	1	0.990354	0.98022	0.990354	1.97239	0.970588	0	1.97129
935	1	1	0.990364	0.98022	0.990364	1.97239	0.970684	0	1.96975
936	1	1	0.990374	0.980263	0.990374	1.97239	0.970684	0	1.96979
937	1	1	0.990385	0.980263	0.990385	1.9709	0.970684	0	1.97138
938	1	1	0.990395	0.980263	0.990395	1.97095	0.970779	0	1.96984
939	1	1	0.990405	0.980306	0.990405	1.97248	0.970779	0	1.96989
940	1	1	0.990415	0.980349	0.990415	1.97099	0.970779	0	1.96994
941	1	1	0.990426	0.980349	0.990426	1.97104	0.970779	0	1.96998
942	1	1	0.990436	0.980392	0.990436	1.97108	0.970779	0	1.97003
943	1	1	0.990446	0.980435	0.990446	1.9726	0.970779	0	1.97161
944	1	1	0.990456	0.980477	0.990456	1.97112	0.970874	0	1.97008
945	1	1	0.990466	0.980477	0.990466	1.97117	0.970874	0	1.97165
946	1	1	0.990476	0.980477	0.990476	1.97269	0.970968	0	1.97165
947	1	1	0.990486	0.980519	0.990486	1.97269	0.971061	0	1.97013
948	1	1	0.990496	0.980519	0.990496	1.97121	0.971061	0	1.97017
949	1	1	0.990506	0.980519	0.990506	1.97126	0.971061	0	1.97022
950	1	1	0.990516	0.980562	0.990516	1.9713	0.971061	0	1.97027
951	1	1	0.990526	0.980562	0.990526	1.97134	0.971061	0	1.97183
952	1	1	0.990536	0.980562	0.990536	1.97139	0.971154	0	1.97031
953	1	1	0.990546	0.980562	0.990546	1.97289	0.971154	0	1.97188
954	1	1	0.990556	0.980562	0.990556	1.97289	0.971246	0	1.97036
955	1	1	0.990566	0.980562	0.990566	1.97143	0.971246	0	1.9704
956	1	1	0.990576	0.980603	0.990576	1.97147	0.971246	0	1.97045
957	1	1	0.990586	0.980645	0.990586	1.97151	0.971246	0	1.9705
958	1	1	0.990596	0.980687	0.990596	1.97156	0.971246	0	1.97054
959	1	1	0.990605	0.980687	0.990605	1.9716	0.971246	0	1.97059
960	1	1	0.990615	0.980687	0.990615	1.97309	0.971246	0	1.97063
961	1	1	0.990625	0.980687	0.990625	1.97164	0.971246	0	1.97068
962	1	1	0.990635	0.980687	0.990635	1.97168	0.971246	0	1.97072
963	1	1	0.990644	0.980687	0.990644	1.97317	0.971246	0	1.97077
964	1	1	0.990654	0.980728	0.990654	1.97173	0.971246	0	1.97081
965	1	1	0.990664	0.980728	0.990664	1.97177	0.971246	0	1.97086
966	1	1	0.990674	0.980728	0.990674	1.97325	0.971246	0	1.97239
967	1	1	0.990683	0.980728	0.990683	1.97325	0.971338	0	1.9709
968	1	1	0.990693	0.980728	0.990693	1.97181	0.971338	0	1.97095
969	1	1	0.990702	0.980728	0.990702	1.97185	0.971338	0	1.97099
970	1	1	0.990712	0.980728	0.990712	1.97333	0.971338	0	1.97252
971	1	1	0.990722	0.980728	0.990722	1.97189	0.971429	0	1.97104
972	1	1	0.990731	0.980728	0.990731	1.97337	0.971429	0	1.97256
973	1	1	0.990741	0.980728	0.990741	1.97194	0.971519	0	1.97256
974	1	1	0.99075	0.980728	0.99075	1.97198	0.971609	0	1.97108
975	1	1	0.99076	0.980769	0.99076	1.97202	0.971609	0	1.97112
976	1	1	0.990769	0.980769	0.990769	1.97206	0.971609	0	1.97117
977	1	1	0.990779	0.980769	0.990779	1.97353	0.971609	0	1.97121
978	1	1	0.990788	0.980769	0.990788	1.9721	0.971609	0	1.97126
979	1	1	0.990798	0.98081	0.990798	1.97214	0.971609	0	1.9713
980	1	1	0.990807	0.980851	0.990807	1.97218	0.971609	0	1.97134
981	1	1	0.990816	0.980892	0.990816	1.97222	0.971609	0	1.97139
982	1	1	0.990826	0.980932	0.990826	1.97368	0.971609	0	1.97143
983	1	1	0.990835	0.980932	0.990835	1.97226	0.971609	0	1.97147
984	1	1	0.990844	0.980973	0.990844	1.97372	0.971609	0	1.97151
985	1	1	0.990854	0.981013	0.990854	1.9723	0.971609	0	1.97156
986	1	1	0.990863	0.981013	0.990863	1.97376	0.971609	0	1.97305
987	1	1	0.990872	0.981013	0.990872	1.97376	0.971698	0	1.9716
988	1	1	0.990881	0.981053	0.990881	1.97376	0.971698	0	1.97164
989	1	1	0.990891	0.981053	0.990891	1.97376	0.971698	0	1.97168
990	1	1	0.9909	0.981053	0.9909	1.97376	0.971698	0	1.97173
991	1	1	0.990909	0.981053	0.990909	1.97234	0.971698	0	1.97177
992	1	1	0.990918	0.981092	0.990918	1.97238	0.971698	0	1.97181
993	1	1	0.990927	0.981092	0.990927	1.97242	0.971698	0	1.97185
994	1	1	0.990937	0.981132	0.990937	1.97246	0.971698	0	1.97189
995	1	1	0.990946	0.981132	0.990946	1.97391	0.971698	0	1.97194
996	1	1	0.990955	0.981132	0.990955	1.9725	0.971698	0	1.97198
997	1	1	0.990964	0.981132	0.990964	1.97254	0.971698	0	1.97202
998	1	1	0.990973	0.981172	0.990973	1.97399	0.971698	0	1.97349
999	1	1	0.990982	0.981211	0.990982	1.97258	0.971787	0	1.97349
1000	1	1	0.990991	0.98125	0.990991	1.97262	0.971875	0	1.97349

## Sheet: Fig4A
Visitor preference (mean)
Bin	Extended credit (P_R=0.12, P_V=0.38)	Extended credit (P_R=0.25, P_V=0.25)	Extended credit (P_R=0.38, P_V=0.12)	Chunking (P_R=0.12, P_V=0.38)	Chunking (P_R=0.25, P_V=0.25)	Chunking (P_R=0.38, P_V=0.12)
1	0.563456	0.473697	0.378903	0.521554	0.474336	0.434081
2	0.519228	0.496752	0.482495	0.490613	0.483834	0.473007
3	0.515807	0.496722	0.489292	0.494997	0.495281	0.493518
4	0.512997	0.491957	0.480412	0.522574	0.527207	0.485621
5	0.520766	0.49723	0.496845	0.517467	0.535254	0.505779
6	0.508628	0.497309	0.491242	0.511756	0.552201	0.50202
7	0.503869	0.504713	0.49652	0.51453	0.557713	0.494317
8	0.509189	0.503114	0.491034	0.521279	0.580014	0.482319
9	0.490033	0.497619	0.489268	0.57226	0.589162	0.495496
10	0.497249	0.506544	0.515775	0.583655	0.601139	0.517446
11	0.500538	0.504459	0.511699	0.595023	0.619811	0.520625
12	0.502104	0.487718	0.50872	0.606858	0.624691	0.529835
13	0.507765	0.507662	0.507283	0.613671	0.657978	0.530227
14	0.50924	0.514013	0.514786	0.63926	0.66291	0.528372
15	0.495865	0.501559	0.492893	0.662225	0.686402	0.538139
16	0.505703	0.498259	0.501987	0.675521	0.681806	0.560706
17	0.514575	0.506985	0.494463	0.66932	0.68001	0.567237
18	0.506555	0.513802	0.508761	0.676674	0.691574	0.553313
19	0.511178	0.504072	0.511039	0.671514	0.703702	0.588977
20	0.507658	0.502855	0.499133	0.694682	0.705877	0.574668
21	0.513361	0.494711	0.510262	0.699952	0.711954	0.590037
22	0.501	0.507326	0.493247	0.696074	0.714749	0.588997
23	0.505411	0.496844	0.491146	0.709587	0.709156	0.60279
24	0.490035	0.502006	0.49499	0.720091	0.714238	0.634741
25	0.50836	0.506437	0.496872	0.711159	0.725702	0.633834

## Sheet: Fig4B
Examples of chunking simulations (visitor preference)
Bin	Run 1	Run 2	Run 3	Run 4
1	0.509804	0.511111	0.465517	0.44186
2	0.423077	0.403846	0.403846	0.454545
3	0.319149	0.551724	0.517241	0.482759
4	0.465116	0.54717	0.780488	0.545455
5	0.625	0.452381	0.773585	0.471698
6	0.683333	0.404255	0.769231	0.489796
7	0.76	0.568627	0.75	0.653061
8	0.773585	0.533333	0.659091	0.519231
9	0.731707	0.468085	0.693878	0.489796
10	0.729167	0.510638	0.740741	0.490566
11	0.711111	0.531915	0.660714	0.380952
12	0.708333	0.487179	0.684211	0.55
13	0.717391	0.507692	0.714286	0.516129
14	0.714286	0.481481	0.584615	0.433962
15	0.72	0.466667	0.790698	0.509434
16	0.706897	0.534884	0.709677	0.395349
17	0.708333	0.492063	0.707692	0.638298
18	0.784314	0.512195	0.791667	0.641026
19	0.708333	0.676056	0.644444	0.795918
20	0.678571	0.73913	0.76	0.627119
21	0.603448	0.744681	0.730769	0.627451
22	0.794872	0.795918	0.560976	0.736842
23	0.672414	0.787234	0.742857	0.731707
24	0.655172	0.755102	0.666667	0.708333
25	0.884615	0.614035	0.755556	0.825
Chunk creation time (in bins):	1.78	16.5625	0.355	14.735

## Sheet: Fig4C
Example of chunking internal representation
Weights
	R	V	X	VR	XV	XX
R	2146	1743	1111	896	450	190
V	2017	1247	748	610	313	155
X	837	1022	641	501	258	115
VR	819	722	467	386	179	83
XV	505	326	191	162	75	47
XX	159	187	115	98	48	40
Values:	0.997813	0.997122	0	1.97966	0	0

## Sheet: Fig5A
Optimal C_p
Visitor frequency >>	0.1	0.15	0.2	0.25	0.3	0.35	0.4	0.45	0.5	0.55	0.6	0.65	0.7	0.75	0.8	0.85	0.9
Client density:
0.3	0.370389	0.529647	0.631125	0.84249	0.940329	1.07126	1.15754	1.16016	1.22342	1.2721	1.24385	1.23812	1.21677	1.14885	1.01275	0.752641	0.496588
0.33	0.252036	0.578609	0.672304	0.872035	0.97761	1.06698	1.2683	1.30632	1.34644	1.33965	1.36806	1.31966	1.37687	1.29886	1.12464	0.919928	0.714315
0.36	0.491241	0.721735	0.848608	0.974787	1.10437	1.17032	1.30425	1.36516	1.4369	1.47594	1.54782	1.50914	1.54563	1.36587	1.20932	1.07458	0.712331
0.39	0.39373	0.604698	0.86281	1.04656	1.13416	1.28369	1.32996	1.47274	1.50146	1.55366	1.63517	1.60473	1.5018	1.46159	1.35162	1.21319	1.05543
0.42	0.604955	0.810909	0.966026	1.10685	1.22855	1.31563	1.46664	1.51553	1.56701	1.71298	1.65002	1.66567	1.5999	1.62415	1.42093	1.27278	1.09034
0.45	0.592376	0.811123	0.972816	1.11846	1.28338	1.36069	1.50784	1.61441	1.68346	1.72462	1.70905	1.69034	1.70247	1.58896	1.53653	1.33975	1.05129
0.48	0.594693	0.759897	1.02444	1.168	1.29155	1.42364	1.5089	1.65678	1.72	1.79106	1.82091	1.80273	1.72158	1.66	1.51927	1.33464	1.13343
0.51	0.524375	0.766867	1.01253	1.12519	1.41375	1.44962	1.59978	1.73196	1.81382	1.84856	1.85914	1.8773	1.82135	1.69779	1.57044	1.39517	1.12339
0.54	0.610519	0.813539	1.05719	1.19848	1.37114	1.5553	1.62071	1.78774	1.90416	1.93171	1.93778	1.90226	1.87235	1.7466	1.57748	1.42031	1.2004
0.57	0.647767	0.867927	1.06508	1.22383	1.4477	1.56053	1.72908	1.82465	1.99849	2.01024	2.05051	2.06101	1.96163	1.81698	1.67257	1.43555	1.1155
0.6	0.602987	0.804924	1.02759	1.27844	1.47989	1.69752	1.85975	1.97872	2.14026	2.14877	2.18134	2.14154	1.97743	1.87982	1.72615	1.46622	1.19299
0.63	0.653945	0.819221	1.0868	1.32564	1.57002	1.79544	1.93441	2.10926	2.28348	2.35211	2.34559	2.32396	2.15962	1.99238	1.73362	1.5298	1.18357
0.66	0.671423	0.908299	1.1234	1.42809	1.64935	1.9218	2.16728	2.34186	2.50284	2.46789	2.50875	2.44915	2.30275	2.07859	1.7901	1.49778	1.13279
0.69	0.630348	0.946055	1.17763	1.49314	1.85649	2.06809	2.3894	2.58097	2.70739	2.74095	2.69588	2.57087	2.48506	2.22968	1.95243	1.58761	1.11514
0.72	0.660363	0.936704	1.22502	1.59271	1.97951	2.36562	2.5169	2.7535	2.92382	2.98702	2.93869	2.87357	2.64967	2.35785	1.96175	1.59065	1.19499
0.75	0.636006	0.985075	1.40406	1.75889	2.19698	2.58141	2.808	3.00626	3.17958	3.2943	3.17082	3.0828	2.81178	2.48654	2.10599	1.68403	1.18564
0.78	0.668252	1.07234	1.51464	1.93055	2.39818	2.71449	3.09478	3.36321	3.47623	3.5045	3.47148	3.29792	3.05126	2.68056	2.19523	1.68477	1.19796
0.81	0.732146	1.14789	1.61073	2.11497	2.58966	3.01094	3.3584	3.60265	3.7505	3.79207	3.7078	3.53745	3.20798	2.83294	2.34587	1.79241	1.25464
0.84	0.750948	1.23343	1.77335	2.29294	2.86655	3.2525	3.64265	3.93728	4.13615	4.23716	4.11759	3.9039	3.49255	3.02495	2.53777	1.87779	1.2254
0.87	2.18807	1.33186	1.92407	2.51814	3.06075	3.62053	3.98428	4.3366	4.57633	4.66914	4.54197	4.21254	3.85927	3.30441	2.65277	1.94819	1.38756
0.9	0.820104	1.45536	2.0415	2.73078	3.34814	3.94879	4.36732	4.96756	5	2.52732	2.52536	4.51486	4.21247	3.5206	2.94535	2.15229	1.34004

## Sheet: Fig5B
Visitor preference
Visitor frequency >>	0.1	0.15	0.2	0.25	0.3	0.35	0.4	0.45	0.5	0.55	0.6	0.65	0.7	0.75	0.8	0.85	0.9
Client density:
0.3	0.625049	0.658929	0.655652	0.65771	0.675513	0.675116	0.6823	0.686215	0.687247	0.681692	0.680999	0.682012	0.679008	0.675467	0.673677	0.662209	0.644391
0.33	0.620145	0.651198	0.658597	0.662227	0.670934	0.674424	0.683381	0.683242	0.685526	0.682555	0.684957	0.676875	0.683776	0.682328	0.672361	0.653644	0.653017
0.36	0.619438	0.652078	0.65904	0.66033	0.672181	0.674722	0.69339	0.6863	0.689478	0.695791	0.696149	0.695086	0.697145	0.677903	0.679132	0.673034	0.653367
0.39	0.620936	0.628201	0.653709	0.666458	0.674984	0.676637	0.688368	0.69119	0.697863	0.692019	0.704913	0.69329	0.689628	0.683917	0.672566	0.672495	0.653179
0.42	0.625489	0.644162	0.662286	0.67482	0.67533	0.688337	0.686764	0.694568	0.696796	0.698383	0.706506	0.693339	0.706388	0.698565	0.686356	0.665021	0.664057
0.45	0.637121	0.646393	0.657755	0.67923	0.675625	0.684843	0.697553	0.701184	0.710565	0.707925	0.704565	0.700894	0.700246	0.691289	0.683121	0.679737	0.662909
0.48	0.638345	0.641999	0.656248	0.671233	0.68284	0.685489	0.69907	0.694228	0.708908	0.698482	0.702148	0.707043	0.703961	0.698551	0.684014	0.667359	0.661603
0.51	0.637	0.641843	0.668021	0.672503	0.688755	0.695069	0.700973	0.702363	0.703346	0.704637	0.705239	0.700839	0.709028	0.688633	0.691277	0.674498	0.653378
0.54	0.631796	0.660638	0.672196	0.695969	0.699866	0.693048	0.695637	0.704114	0.70434	0.710414	0.700552	0.702382	0.711996	0.694251	0.690436	0.676864	0.657805
0.57	0.634684	0.654881	0.677045	0.689282	0.692865	0.694052	0.698283	0.702142	0.709046	0.701982	0.700163	0.698826	0.69651	0.694502	0.692618	0.674314	0.658532
0.6	0.638974	0.656064	0.66774	0.684298	0.701567	0.690777	0.697173	0.709722	0.693423	0.700806	0.701184	0.693965	0.689399	0.696318	0.683427	0.685958	0.656384
0.63	0.631371	0.659597	0.682126	0.685171	0.692477	0.687768	0.698614	0.689269	0.686569	0.682465	0.69107	0.676788	0.686614	0.679142	0.67108	0.660674	0.647745
0.66	0.635947	0.662732	0.667956	0.676481	0.691232	0.690339	0.684889	0.679213	0.673744	0.673067	0.674469	0.672163	0.669614	0.671989	0.665734	0.670259	0.650823
0.69	0.637431	0.676835	0.669794	0.6741	0.678976	0.667468	0.666884	0.669652	0.658968	0.649975	0.654003	0.653024	0.661491	0.642398	0.661084	0.656119	0.629722
0.72	0.652231	0.67556	0.663578	0.669611	0.652734	0.655138	0.640673	0.651261	0.644432	0.637529	0.636729	0.636628	0.638683	0.629703	0.639968	0.646549	0.638994
0.75	0.639608	0.665813	0.652584	0.648512	0.631288	0.625738	0.625581	0.629825	0.621845	0.61764	0.613805	0.618019	0.601122	0.620642	0.617071	0.627969	0.629342
0.78	0.653958	0.630094	0.643575	0.629777	0.614654	0.615694	0.617247	0.606911	0.60272	0.594989	0.601491	0.604665	0.601966	0.601988	0.59455	0.598377	0.610474
0.81	0.620847	0.628434	0.623933	0.611022	0.604628	0.594065	0.597456	0.583737	0.58394	0.580779	0.581685	0.588529	0.58515	0.578748	0.581406	0.583867	0.582972
0.84	0.609185	0.620161	0.593064	0.584194	0.581777	0.584342	0.569017	0.568565	0.565535	0.566662	0.568484	0.563057	0.564835	0.568361	0.566075	0.570951	0.568855
0.87	0.499125	0.585012	0.578453	0.569736	0.56375	0.565732	0.555433	0.557537	0.552523	0.550153	0.548724	0.552146	0.550016	0.557573	0.550622	0.560998	0.553309
0.9	0.556725	0.579076	0.548979	0.551954	0.548321	0.543636	0.542346	0.541936	0.537093	0.509613	0.509425	0.539404	0.543497	0.538235	0.539692	0.54067	0.541097

## Sheet: Fig6A
Frequency of r+v pairs
Visitor frequency >>	0.1	0.15	0.2	0.25	0.3	0.35	0.4	0.45	0.5	0.55	0.6	0.65	0.7	0.75	0.8	0.85	0.9
Client density:
0.3	0.0162	0.02295	0.0288	0.03375	0.0378	0.04095	0.0432	0.04455	0.045	0.04455	0.0432	0.04095	0.0378	0.03375	0.0288	0.02295	0.0162
0.33	0.019602	0.0277695	0.034848	0.0408375	0.045738	0.0495495	0.052272	0.0539055	0.05445	0.0539055	0.052272	0.0495495	0.045738	0.0408375	0.034848	0.0277695	0.019602
0.36	0.023328	0.033048	0.041472	0.0486	0.054432	0.058968	0.062208	0.064152	0.0648	0.064152	0.062208	0.058968	0.054432	0.0486	0.041472	0.033048	0.023328
0.39	0.027378	0.0387855	0.048672	0.0570375	0.063882	0.0692055	0.073008	0.0752895	0.07605	0.0752895	0.073008	0.0692055	0.063882	0.0570375	0.048672	0.0387855	0.027378
0.42	0.031752	0.044982	0.056448	0.06615	0.074088	0.080262	0.084672	0.087318	0.0882	0.087318	0.084672	0.080262	0.074088	0.06615	0.056448	0.044982	0.031752
0.45	0.03645	0.0516375	0.0648	0.0759375	0.08505	0.0921375	0.0972	0.100237	0.10125	0.100237	0.0972	0.0921375	0.08505	0.0759375	0.0648	0.0516375	0.03645
0.48	0.041472	0.058752	0.073728	0.0864	0.096768	0.104832	0.110592	0.114048	0.1152	0.114048	0.110592	0.104832	0.096768	0.0864	0.073728	0.058752	0.041472
0.51	0.046818	0.0663255	0.083232	0.0975375	0.109242	0.118346	0.124848	0.128749	0.13005	0.12875	0.124848	0.118346	0.109242	0.0975375	0.083232	0.0663255	0.046818
0.54	0.052488	0.074358	0.093312	0.10935	0.122472	0.132678	0.139968	0.144342	0.1458	0.144342	0.139968	0.132678	0.122472	0.10935	0.093312	0.074358	0.052488
0.57	0.058482	0.0828495	0.103968	0.121838	0.136458	0.14783	0.155952	0.160826	0.16245	0.160826	0.155952	0.14783	0.136458	0.121838	0.103968	0.0828495	0.058482
0.6	0.0648	0.0918	0.1152	0.135	0.1512	0.1638	0.1728	0.1782	0.18	0.1782	0.1728	0.1638	0.1512	0.135	0.1152	0.0918	0.0648
0.63	0.071442	0.10121	0.127008	0.148838	0.166698	0.180589	0.190512	0.196465	0.19845	0.196466	0.190512	0.180589	0.166698	0.148838	0.127008	0.10121	0.071442
0.66	0.078408	0.111078	0.139392	0.16335	0.182952	0.198198	0.209088	0.215622	0.2178	0.215622	0.209088	0.198198	0.182952	0.16335	0.139392	0.111078	0.078408
0.69	0.085698	0.121406	0.152352	0.178538	0.199962	0.216626	0.228528	0.23567	0.23805	0.23567	0.228528	0.216626	0.199962	0.178538	0.152352	0.121406	0.085698
0.72	0.093312	0.132192	0.165888	0.1944	0.217728	0.235872	0.248832	0.256608	0.2592	0.256608	0.248832	0.235872	0.217728	0.1944	0.165888	0.132192	0.093312
0.75	0.10125	0.143438	0.18	0.210938	0.23625	0.255937	0.27	0.278438	0.28125	0.278438	0.27	0.255937	0.23625	0.210938	0.18	0.143438	0.10125
0.78	0.109512	0.155142	0.194688	0.22815	0.255528	0.276822	0.292032	0.301158	0.3042	0.301158	0.292032	0.276822	0.255528	0.22815	0.194688	0.155142	0.109512
0.81	0.118098	0.167306	0.209952	0.246038	0.275562	0.298525	0.314928	0.32477	0.32805	0.32477	0.314928	0.298525	0.275562	0.246038	0.209952	0.167306	0.118098
0.84	0.127008	0.179928	0.225792	0.2646	0.296352	0.321048	0.338688	0.349272	0.3528	0.349272	0.338688	0.321048	0.296352	0.2646	0.225792	0.179928	0.127008
0.87	0.136242	0.19301	0.242208	0.283837	0.317898	0.34439	0.363312	0.374665	0.37845	0.374665	0.363312	0.34439	0.317898	0.283837	0.242208	0.19301	0.136242
0.9	0.1458	0.20655	0.2592	0.30375	0.3402	0.36855	0.3888	0.40095	0.405	0.40095	0.3888	0.36855	0.3402	0.30375	0.2592	0.20655	0.1458

## Sheet: Fig6B
Frequency of r+v pairs	Optimal C_p	Successful simulations
0.0162	0.496588	1
0.019602	0.714315	1
0.023328	0.712331	1
0.027378	1.05543	1
0.031752	1.09034	1
0.03645	1.05129	1
0.041472	1.13343	1
0.046818	1.12339	1
0.052488	1.2004	1
0.058482	1.1155	1
0.0648	1.19299	1
0.071442	1.18357	1
0.078408	1.13279	1
0.085698	1.11514	1
0.093312	1.19499	1
0.10125	1.18564	1
0.109512	1.19796	1
0.118098	1.25464	1
0.127008	1.2254	1
0.136242	1.38756	0
0.1458	1.34004	0
0.02295	0.752641	1
0.0277695	0.919928	1
0.033048	1.07458	1
0.0387855	1.21319	1
0.044982	1.27278	1
0.0516375	1.33975	1
0.058752	1.33464	1
0.0663255	1.39517	1
0.074358	1.42031	1
0.0828495	1.43555	1
0.0918	1.46622	1
0.10121	1.5298	1
0.111078	1.49778	1
0.121406	1.58761	1
0.132192	1.59065	1
0.143438	1.68403	1
0.155142	1.68477	1
0.167306	1.79241	1
0.179928	1.87779	1
0.19301	1.94819	0
0.20655	2.15229	0
0.0288	1.01275	1
0.034848	1.12464	1
0.041472	1.20932	1
0.048672	1.35162	1
0.056448	1.42093	1
0.0648	1.53653	1
0.073728	1.51927	1
0.083232	1.57044	1
0.093312	1.57748	1
0.103968	1.67257	1
0.1152	1.72615	1
0.127008	1.73362	1
0.139392	1.7901	1
0.152352	1.95243	1
0.165888	1.96175	1
0.18	2.10599	1
0.194688	2.19523	1
0.209952	2.34587	1
0.225792	2.53777	0
0.242208	2.65277	0
0.2592	2.94535	0
0.03375	1.14885	1
0.0408375	1.29886	1
0.0486	1.36587	1
0.0570375	1.46159	1
0.06615	1.62415	1
0.0759375	1.58896	1
0.0864	1.66	1
0.0975375	1.69779	1
0.10935	1.7466	1
0.121838	1.81698	1
0.135	1.87982	1
0.148838	1.99238	1
0.16335	2.07859	1
0.178538	2.22968	1
0.1944	2.35785	1
0.210938	2.48654	1
0.22815	2.68056	1
0.246038	2.83294	1
0.2646	3.02495	0
0.283837	3.30441	0
0.30375	3.5206	0
0.0378	1.21677	1
0.045738	1.37687	1
0.054432	1.54563	1
0.063882	1.5018	1
0.074088	1.5999	1
0.08505	1.70247	1
0.096768	1.72158	1
0.109242	1.82135	1
0.122472	1.87235	1
0.136458	1.96163	1
0.1512	1.97743	1
0.166698	2.15962	1
0.182952	2.30275	1
0.199962	2.48506	1
0.217728	2.64967	1
0.23625	2.81178	1
0.255528	3.05126	1
0.275562	3.20798	1
0.296352	3.49255	0
0.317898	3.85927	0
0.3402	4.21247	0
0.04095	1.23812	1
0.0495495	1.31966	1
0.058968	1.50914	1
0.0692055	1.60473	1
0.080262	1.66567	1
0.0921375	1.69034	1
0.104832	1.80273	1
0.118346	1.8773	1
0.132678	1.90226	1
0.14783	2.06101	1
0.1638	2.14154	1
0.180589	2.32396	1
0.198198	2.44915	1
0.216626	2.57087	1
0.235872	2.87357	1
0.255937	3.0828	1
0.276822	3.29792	1
0.298525	3.53745	0
0.321048	3.9039	0
0.34439	4.21254	0
0.36855	4.51486	0
0.0432	1.24385	1
0.052272	1.36806	1
0.062208	1.54782	1
0.073008	1.63517	1
0.084672	1.65002	1
0.0972	1.70905	1
0.110592	1.82091	1
0.124848	1.85914	1
0.139968	1.93778	1
0.155952	2.05051	1
0.1728	2.18134	1
0.190512	2.34559	1
0.209088	2.50875	1
0.228528	2.69588	1
0.248832	2.93869	1
0.27	3.17082	1
0.292032	3.47148	1
0.314928	3.7078	0
0.338688	4.11759	0
0.363312	4.54197	0
0.3888	2.52536	0
0.04455	1.2721	1
0.0539055	1.33965	1
0.064152	1.47594	1
0.0752895	1.55366	1
0.087318	1.71298	1
0.100237	1.72462	1
0.114048	1.79106	1
0.128749	1.84856	1
0.144342	1.93171	1
0.160826	2.01024	1
0.1782	2.14877	1
0.196465	2.35211	1
0.215622	2.46789	1
0.23567	2.74095	1
0.256608	2.98702	1
0.278438	3.2943	1
0.301158	3.5045	1
0.32477	3.79207	0
0.349272	4.23716	0
0.374665	4.66914	0
0.40095	2.52732	0
0.045	1.22342	1
0.05445	1.34644	1
0.0648	1.4369	1
0.07605	1.50146	1
0.0882	1.56701	1
0.10125	1.68346	1
0.1152	1.72	1
0.13005	1.81382	1
0.1458	1.90416	1
0.16245	1.99849	1
0.18	2.14026	1
0.19845	2.28348	1
0.2178	2.50284	1
0.23805	2.70739	1
0.2592	2.92382	1
0.28125	3.17958	1
0.3042	3.47623	1
0.32805	3.7505	0
0.3528	4.13615	0
0.37845	4.57633	0
0.405	5	0
0.04455	1.16016	1
0.0539055	1.30632	1
0.064152	1.36516	1
0.0752895	1.47274	1
0.087318	1.51553	1
0.100237	1.61441	1
0.114048	1.65678	1
0.12875	1.73196	1
0.144342	1.78774	1
0.160826	1.82465	1
0.1782	1.97872	1
0.196466	2.10926	1
0.215622	2.34186	1
0.23567	2.58097	1
0.256608	2.7535	1
0.278438	3.00626	1
0.301158	3.36321	0
0.32477	3.60265	0
0.349272	3.93728	0
0.374665	4.3366	0
0.40095	4.96756	0
0.0432	1.15754	1
0.052272	1.2683	1
0.062208	1.30425	1
0.073008	1.32996	1
0.084672	1.46664	1
0.0972	1.50784	1
0.110592	1.5089	1
0.124848	1.59978	1
0.139968	1.62071	1
0.155952	1.72908	1
0.1728	1.85975	1
0.190512	1.93441	1
0.209088	2.16728	1
0.228528	2.3894	1
0.248832	2.5169	1
0.27	2.808	1
0.292032	3.09478	1
0.314928	3.3584	0
0.338688	3.64265	0
0.363312	3.98428	0
0.3888	4.36732	0
0.04095	1.07126	1
0.0495495	1.06698	1
0.058968	1.17032	1
0.0692055	1.28369	1
0.080262	1.31563	1
0.0921375	1.36069	1
0.104832	1.42364	1
0.118346	1.44962	1
0.132678	1.5553	1
0.14783	1.56053	1
0.1638	1.69752	1
0.180589	1.79544	1
0.198198	1.9218	1
0.216626	2.06809	1
0.235872	2.36562	1
0.255937	2.58141	1
0.276822	2.71449	1
0.298525	3.01094	0
0.321048	3.2525	0
0.34439	3.62053	0
0.36855	3.94879	0
0.0378	0.940329	1
0.045738	0.97761	1
0.054432	1.10437	1
0.063882	1.13416	1
0.074088	1.22855	1
0.08505	1.28338	1
0.096768	1.29155	1
0.109242	1.41375	1
0.122472	1.37114	1
0.136458	1.4477	1
0.1512	1.47989	1
0.166698	1.57002	1
0.182952	1.64935	1
0.199962	1.85649	1
0.217728	1.97951	1
0.23625	2.19698	1
0.255528	2.39818	1
0.275562	2.58966	0
0.296352	2.86655	0
0.317898	3.06075	0
0.3402	3.34814	0
0.03375	0.84249	1
0.0408375	0.872035	1
0.0486	0.974787	1
0.0570375	1.04656	1
0.06615	1.10685	1
0.0759375	1.11846	1
0.0864	1.168	1
0.0975375	1.12519	1
0.10935	1.19848	1
0.121838	1.22383	1
0.135	1.27844	1
0.148838	1.32564	1
0.16335	1.42809	1
0.178538	1.49314	1
0.1944	1.59271	1
0.210938	1.75889	1
0.22815	1.93055	1
0.246038	2.11497	0
0.2646	2.29294	0
0.283837	2.51814	0
0.30375	2.73078	0
0.0288	0.631125	1
0.034848	0.672304	1
0.041472	0.848608	1
0.048672	0.86281	1
0.056448	0.966026	1
0.0648	0.972816	1
0.073728	1.02444	1
0.083232	1.01253	1
0.093312	1.05719	1
0.103968	1.06508	1
0.1152	1.02759	1
0.127008	1.0868	1
0.139392	1.1234	1
0.152352	1.17763	1
0.165888	1.22502	1
0.18	1.40406	1
0.194688	1.51464	0
0.209952	1.61073	0
0.225792	1.77335	0
0.242208	1.92407	0
0.2592	2.0415	0
0.02295	0.529647	1
0.0277695	0.578609	1
0.033048	0.721735	1
0.0387855	0.604698	1
0.044982	0.810909	1
0.0516375	0.811123	1
0.058752	0.759897	1
0.0663255	0.766867	1
0.074358	0.813539	1
0.0828495	0.867927	1
0.0918	0.804924	1
0.10121	0.819221	1
0.111078	0.908299	1
0.121406	0.946055	1
0.132192	0.936704	1
0.143438	0.985075	1
0.155142	1.07234	0
0.167306	1.14789	0
0.179928	1.23343	0
0.19301	1.33186	0
0.20655	1.45536	0
0.0162	0.370389	1
0.019602	0.252036	1
0.023328	0.491241	1
0.027378	0.39373	1
0.031752	0.604955	1
0.03645	0.592376	1
0.041472	0.594693	1
0.046818	0.524375	1
0.052488	0.610519	1
0.058482	0.647767	1
0.0648	0.602987	1
0.071442	0.653945	1
0.078408	0.671423	1
0.085698	0.630348	1
0.093312	0.660363	1
0.10125	0.636006	1
0.109512	0.668252	1
0.118098	0.732146	0
0.127008	0.750948	0
0.136242	2.18807	0
0.1458	0.820104	0

[truncated: 9 more sheets: FigS1, FigS2A, FigS2B, FigS2C, FigS2D, FigS3A, FigS3B, FigS3C, FigS3D]
